# Supplementary material for: Insights into the Evolution of Neoteny from the Genome of the Asian Icefish Protosalanx chinensis
Source: iScience. 2020 Jun 14;23(7):101267. doi: 10.1016/j.isci.2020.101267 (PMC7327861; doi:10.1016/j.isci.2020.101267)
Supplement: Table S15. Gene Copy Number of Major Gene Families Involved in Bone Formation in Fishes, Related to Figure 2 — The gene set was obtained from Venkatesh et al. (2014). Teleosts fish (Protosalanx chinensis, Takifugu rubripes, Gasterosteus aculeatus, Nothobranchius furzeri, Xiphophorus maculatus, Oryzias latipes, Oreochromis niloticus, Hippocampus comes, Gadus morhu, Salmo salar, Esox lucius, Ictalurus punctatus, Danio rerio, Scleropages formosus, Anguilla rostrata, and Lepisosteus oculatus, and Latimeria chalumnae) and the elephant shark (Callorhinchus milii) were examined. [file mmc2.xlsx]

## Sheet: stat
Classification	Gene name	Protosalanx chinensis	Takifugu rubripes	Gasterosteus aculeatus	Nothobranchius furzeri	Xiphophorus maculatus	Oryzias latipes	Oreochromis niloticus	Hippocampus comes	Gadus morhu	Salmo salar	Esox lucius	Ictalurus punctatus	Danio rerio	Scleropages formosus	Anguilla rostrata	Lepisosteus oculatus	Latimeria chalumnae	Callorhinchus milii
Hedgehog signaling	Dispatched	2	4	3	3	3	1	3	3	3	4	3	3	1	3	5	1	1	1
	Scube1	4	1	1	1	1	1	1	0	1	2	1	2	1	2	4	1	1	0
	Scube2	1	1	1	1	1	1	1	1	1	2	1	1	1	1	1	1	1	1
	Scube3	1	1	1	1	1	1	1	2	1	2	1	1	1	2	1	2	1	1
	HHAT	4	3	3	3	3	1	3	2	3	7	3	3	2	2	5	1	1	1
	Gas1	1	3	3	3	3	3	3	2	2	6	4	3	3	4	3	2	2	2
	Cdo	2	1	1	1	1	1	1	1	1	2	1	1	1	1	1	1	1	1
	Ptc1	0	2	3	3	3	1	2	2	2	6	3	2	1	2	6	1	1	1
	Ptc2	0	1	1	2	1	1	1	1	1	1	1	1	1	1	1	1	1	0
	Gpc3	2	1	1	1	1	1	1	1	1	1	1	1	1	2	2	1	1	1
	Smo	1	1	1	1	1	1	1	1	1	2	1	1	1	1	1	1	2	1
	Kif7	4	1	1	1	1	1	1	1	1	2	1	1	1	1	2	1	1	1
	Sufu	1	1	1	1	1	1	1	1	1	2	1	1	1	1	1	1	1	0
	Gli1	1	2	3	4	3	1	3	3	3	5	2	2	1	3	2	1	1	1
	Gli2	3	4	2	4	4	1	5	4	3	8	4	5	1	4	4	1	1	1
	Gli3	1	3	2	2	2	1	2	2	1	5	2	2	1	3	5	1	1	1
	HHIP	3	3	2	4	4	1	4	3	3	6	3	3	1	7	7	1	1	1
	Ihh	2	2	2	2	2	2	2	2	2	5	3	1	2	2	1	1	1	1
	Evc	0	1	1	1	1	1	1	1	1	1	1	1	0	1	1	1	1	1
	Evc2	0	1	1	1	1	1	1	1	1	1	1	1	0	1	1	1	1	1
BMP signaling	Noggin	4	3	3	4	4	2	4	4	2	10	5	3	6	3	4	2	3	3
	Chordin	7	3	1	2	2	1	2	2	2	4	2	3	1	3	4	1	1	1
	Follistatin	7	6	6	6	5	1	6	5	4	12	7	6	4	6	3	1	1	1
	Gremlin	4	3	3	3	3	3	3	4	3	8	4	5	6	4	3	3	4	3
	Bmp2	1	3	4	3	4	3	4	3	2	5	4	4	4	4	3	4	4	1
	Bmp4	1	1	2	2	1	1	1	4	1	3	1	1	1	2	1	2	1	2
	Bmp5	1	1	1	1	1	1	1	1	1	2	1	2	1	1	1	1	2	1
	Bmp6	2	1	1	1	1	1	1	2	1	3	1	0	1	2	1	1	1	0
	Bmp7	4	3	2	2	2	2	1	3	2	5	4	1	2	2	3	1	1	3
	Bmpr1a	2	1	1	1	1	1	1	1	1	2	1	2	2	2	1	1	0	1
	Bmpr1b	1	2	2	2	2	2	2	1	2	3	2	1	2	2	3	1	1	1
	Bmpr2	4	1	2	1	2	1	2	1	1	12	2	2	2	2	1	1	1	1
	Smad1	3	1	1	1	1	0	1	1	2	4	3	1	1	1	1	1	1	1
	Smad4	2	4	3	3	3	2	4	3	2	8	3	5	2	3	8	1	1	1
	Smad5	1	1	1	1	1	1	1	1	1	3	1	1	0	1	1	1	1	1
	Smad6	2	3	2	2	2	1	2	2	2	4	2	2	1	1	5	1	2	1
	Smad7	1	1	1	1	1	0	1	1	1	2	1	1	0	2	2	1	1	1
	Smurf1	1	1	1	1	1	1	1	1	1	2	1	1	1	2	4	1	1	1
	Smurf2	0	2	2	2	2	1	2	2	1	6	2	1	1	2	3	0	1	0
FGF signalling	FGF1	1	1	2	2	2	2	2	1	1	3	2	2	1	0	0	1	1	1
	FGF23	2	2	1	1	1	1	2	1	1	5	1	1	1	0	1	1	1	0
	FGF2	1	0	1	1	1	0	1	1	1	2	1	1	1	1	4	1	1	1
	SPRY1	1	1	0	1	1	0	1	2	1	1	1	1	1	1	2	1	1	1
	SPRY2	2	1	1	1	1	2	1	1	1	2	1	2	3	2	2	1	1	1
	SPRY3	0	1	0	1	1	0	1	1	0	2	1	0	0	0	0	1	1	1
	SPRY4	1	1	1	1	1	1	1	1	0	2	1	1	1	2	1	1	1	1
	FGFR1	2	4	4	4	4	4	5	4	2	10	5	4	5	3	3	3	3	3
	FGFR2	4	1	1	1	1	1	1	1	0	2	1	1	1	1	0	1	1	1
	FGFR3	2	1	0	1	1	1	1	1	1	2	1	1	1	1	1	1	1	1
	FGFR4	1	1	1	1	1	1	1	1	0	2	1	1	1	1	2	1	1	1
	MAPK1	1	2	2	2	2	2	2	2	2	3	2	2	1	3	7	1	1	1
	MAPK8	2	3	3	3	3	2	3	3	3	5	3	3	3	4	4	2	1	1
	RAF1	2	1	1	1	1	1	1	1	1	2	2	2	1	2	1	1	1	1
	RAC1	2	2	2	4	4	3	4	3	2	4	2	2	6	2	1	1	2	2
	KRAS	1	1	1	1	1	1	1	1	1	1	1	1	1	2	0	1	1	1
	HRAS	2	2	1	2	2	2	2	2	2	2	2	2	1	2	4	1	2	2
Transcription factors	Sox5	3	1	1	0	1	1	1	1	0	2	1	1	1	1	3	1	1	1
	Sox6	3	2	2	2	2	0	2	2	1	4	2	1	1	2	3	1	1	1
	Sox9	2	1	0	1	2	1	2	2	1	3	0	2	1	0	2	1	1	2
	Runx2	2	1	1	1	1	2	1	1	0	4	1	2	2	2	4	1	1	1
	Osterix/sp7	1	1	0	1	1	1	1	1	1	2	1	1	1	1	0	1	1	1
	Bapx1	1	1	1	2	2	1	1	1	1	2	1	1	1	1	1	1	1	1
	LIM mineralised protein 1 (LMP-1)/mec-3 homolog/four and a half LIM domain containing	0	1	1	1	1	1	1	1	1	1	1	1	1	0	3	1	1	1
	Sp3	2	2	2	2	2	2	2	2	2	4	2	0	2	2	2	1	1	1
	Atf4	2	2	1	2	2	2	2	2	0	4	2	1	1	1	2	2	1	1
	Twist1	2	2	1	1	1	2	0	0	2	1	0	0	1	1	2	1	1	1
	Twist2	1	2	1	4	4	1	4	3	3	7	4	2	1	3	4	2	2	1
	sox8	2	2	2	2	2	1	2	1	1	3	2	1	1	2	1	1	1	0
	Pu.1/ Spi-1	1	2	2	2	2	2	2	2	2	4	2	4	2	3	2	1	1	1
	MITF	2	2	2	2	2	2	2	2	2	3	2	2	2	2	1	1	0	1
	NFATc1	4	2	2	1	2	2	2	2	2	4	3	2	1	2	2	1	2	0
	c-FOS	1	3	1	2	3	2	3	2	3	6	3	2	3	4	4	2	1	1
	Msx1	1	0	1	1	1	1	1	1	1	0	1	1	0	1	1	1	1	1
	Msx2	2	1	2	2	1	2	4	1	2	4	1	3	0	2	2	1	1	1
Differentiation genes	Matrilin-1	1	1	1	1	1	1	1	1	1	1	1	1	1	1	1	1	1	1
	Matrilin-3	2	2	2	2	2	1	2	2	2	2	2	2	2	1	2	1	1	1
	Col2a1	3	2	2	2	4	6	3	4	4	3	3	1	5	2	6	4	4	2
	Col10a1	2	2	2	3	2	1	2	2	2	4	2	3	5	2	2	4	2	3
	Col11a2(XI alphal1)	1	1	1	1	0	5	1	1	0	1	1	0	2	1	0	2	1	2
	Col1a1	2	4	2	5	5	6	6	5	8	7	7	4	5	3	4	4	3	2
	Col1a2	1	2	1	1	2	1	1	2	1	3	2	2	1	1	3	1	0	2
	Cox-2(cyclooxygenase-2)	2	1	1	1	1	3	1	1	1	4	2	3	3	2	2	2	2	2
	Leptin receptor	2	1	0	1	1	1	1	1	1	2	1	1	1	2	2	1	1	0
	MMPI	0	0	0	0	0	0	0	0	1	0	0	0	0	0	0	0	0	0
	Osteocalcin / Bone gamma-carboxyglutamate protein	0	1	1	0	3	1	2	2	2	3	3	1	2	2	1	0	0	0
	Alkaline phosphatase	3	1	3	1	1	2	3	1	1	2	3	1	2	1	2	3	2	1
	Fam20C	3	4	2	3	4	4	4	4	4	4	4	3	3	2	4	1	1	1
	Chondroitin sulfate proteoglycan 4	1	3	3	3	3	3	3	3	3	3	3	3	5	2	3	2	2	2
	Chondroitin sulfate proteoglycan 5	3	2	1	2	2	0	2	2	2	3	2	2	0	2	2	1	1	0
	galactosamine (N-acetyl)-6-sulfate sulfatase	0	1	1	1	1	1	1	1	1	1	1	1	1	1	1	1	1	0
	Heparan sulfate 2-O-sulfotransferase 1, 2, 3	2	2	2	2	2	2	2	2	2	3	1	2	3	1	2	1	1	1
	Collagenase 3/Matrix metallopeptidase 13	3	2	1	1	0	1	4	1	1	1	4	1	2	0	1	1	1	0
	Bmp1	2	2	2	2	2	2	2	2	2	3	2	2	2	2	2	1	1	0
	Osteocrin	1	0	1	0	1	0	1	1	1	1	1	0	1	1	0	1	1	0
	Arachidonate 12-lipoxygenase	1	1	1	1	0	0	1	2	0	2	0	2	0	0	0	0	0	0
	CaSR	1	1	1	1	1	1	8	1	1	1	1	1	1	1	1	1	1	1
	Osteopotentia homolog	1	2	1	2	2	1	2	2	2	4	2	2	1	2	0	1	1	1
	Sost	1	1	1	1	1	1	1	1	0	1	1	1	2	1	2	1	1	1
	Sostdc1	2	0	1	2	1	2	2	1	2	5	2	2	2	2	2	1	1	1
	CRTAP/cartilage associated protein	1	1	1	1	1	1	1	1	1	1	1	1	1	1	2	1	1	1
	Phospho1	2	2	2	2	2	2	2	2	2	3	2	2	1	2	2	1	1	0
	Phospho2	1	2	1	1	1	1	1	1	1	1	2	1	1	1	2	1	1	1
	ANKH protein/ankylosis protein	2	1	1	1	1	1	1	1	1	3	2	2	2	1	2	1	1	1
	Atp2b1a	3	3	3	3	3	3	4	3	2	3	3	2	2	1	4	2	1	2
	Cant1	2	2	2	2	2	2	2	2	1	2	2	1	2	2	2	1	1	1
	PHEX	1	1	1	1	1	1	1	1	1	1	1	1	1	1	1	1	1	1
	CD44	1	1	0	1	2	0	0	1	0	2	1	1	0	2	1	0	0	0
	Chondroadherin	3	1	2	1	2	1	2	1	1	2	2	1	1	1	2	1	1	1
	ENPP1 - Ectonucleotide	1	1	1	1	1	1	1	0	0	1	1	1	1	0	2	1	1	1
	Entpd5	2	2	2	2	2	2	2	1	2	4	2	2	2	2	5	1	1	1
	Sptbn1	2	3	2	3	3	2	4	2	3	5	3	3	0	2	3	1	1	1
	Adamts18	5	1	1	1	1	1	1	1	1	2	1	1	1	1	1	1	1	0
	Rspo3	1	1	1	2	2	1	1	1	1	3	1	1	1	2	1	1	1	1
	Galnt3	1	2	1	1	1	1	1	1	1	2	1	1	1	1	1	1	0	1
	Fam3c	3	3	1	2	3	1	2	2	2	3	3	1	1	3	1	1	0	1
	Xylt1	2	2	2	3	2	2	2	2	1	3	2	1	1	2	0	1	1	1
	Ext1	3	3	3	4	4	3	4	4	4	6	4	3	2	3	4	3	2	4
	Ext2	1	1	1	1	1	1	1	1	1	1	1	1	1	1	1	1	1	1
	Extl3	1	1	1	1	1	1	1	1	1	2	1	1	1	1	1	1	1	1
	Papst1	1	1	1	1	1	1	1	1	1	2	1	1	1	1	1	1	1	1
	Uxs1	1	1	1	1	1	1	1	1	1	1	1	1	1	1	1	1	1	0
	Has2	1	1	1	1	1	1	1	1	1	1	1	1	1	1	1	1	1	1
	Mgp	0	1	1	1	1	1	1	1	1	2	1	1	1	2	2	1	1	0
Osteoclast regulators	EGR1	2	3	2	3	3	3	4	2	1	6	3	3	1	3	3	1	1	1
	CSF1R	2	2	2	2	2	2	2	2	2	4	2	2	4	2	2	1	1	1
	M-CSF/CSF/GM-CSF	2	1	0	1	1	1	1	2	2	4	2	2	2	1	2	1	0	0
	RANK(TNFRSF11A)	1	1	1	2	1	1	1	1	1	1	1	1	2	2	2	1	1	1
	RANKL (TNFSF11)	1	1	0	1	1	0	1	1	1	5	2	1	1	2	2	1	1	1
	TNFRSF11B/OPG	1	2	2	4	1	3	2	1	1	10	2	2	0	2	3	2	2	3
	Mcp1	0	0	0	0	3	1	1	0	1	1	0	0	2	1	0	0	0	0
	CCR2	0	1	2	0	1	0	10	1	0	0	0	0	2	0	0	0	0	1
	CCR4	0	3	0	1	3	1	2	1	0	3	2	9	0	4	1	7	3	1
	Osteoclast stimulating factor 1	1	1	1	1	1	1	1	1	1	2	1	1	1	1	1	1	1	1
SPARC, SPARCL1 and related SCPP genes	Sparc/Osteonectin	1	1	1	1	1	1	1	1	1	0	1	1	1	1	1	3	2	1
	Sparcl1	1	1	1	2	2	2	2	1	2	6	2	1	2	1	2	2	1	1
	Sparcl2	1	0	0	0	0	0	0	0	0	0	0	0	0	0	0	0	0	0
	fa93e10	1	0	0	0	0	0	0	0	0	0	0	0	1	0	0	0	0	0
	Scpp1	1	1	0	0	0	0	0	0	0	0	0	0	1	0	0	1	0	0
	Scpp2	3	1	0	0	0	0	0	0	0	0	0	0	0	0	0	0	0	0
	Scpp5	1	1	0	1	0	0	0	0	0	0	0	0	1	0	0	1	0	0
	Scpp9	1	0	0	0	0	0	0	0	0	0	0	0	1	0	0	1	0	0
	SPP1（OPN）	1	0	1	1	1	0	1	0	1	0	0	1	1	0	0	1	1	0
Proteoglycans	Fibronectin	2	2	1	2	2	2	2	2	2	3	2	2	2	2	2	0	1	1
	leprecan	3	1	1	1	1	1	1	1	1	2	1	1	1	1	2	1	2	1
	Tuftelin	1	2	2	2	2	2	2	2	2	2	2	2	1	1	1	0	1	0
	Podocan	1	0	1	1	1	2	1	1	1	3	1	1	2	1	3	3	2	3
	Fibromodulin	1	2	2	2	2	1	2	2	2	2	2	2	2	1	1	1	2	1
	Prolargin	1	1	1	1	1	1	1	0	1	2	1	1	1	1	1	1	1	1
	Opticin	1	1	0	0	0	0	0	1	0	0	0	1	1	0	1	0	1	0
	Asporin	1	2	1	1	1	1	1	1	1	3	1	1	1	1	1	1	0	1
	Osteomodulin	0	0	0	0	0	0	0	0	0	0	0	1	1	0	1	1	1	1
	Osteoglycin/Mimecan	2	2	1	1	2	1	2	2	2	2	2	2	1	1	2	1	1	1
	Decorin	1	1	1	1	1	1	1	2	1	3	1	1	0	2	3	1	1	2
	Lumican	1	1	1	1	2	2	2	2	1	4	2	2	1	2	2	2	1	2
	Keratocan	1	1	1	1	1	1	1	1	2	2	1	2	1	1	4	1	1	1
	Epiphycan	1	1	1	1	0	0	0	1	1	1	1	1	1	3	3	2	1	1
	ECM2	4	3	1	2	2	2	2	2	3	4	3	1	0	2	6	2	0	1
	Biglycan	2	1	1	1	1	1	1	1	1	3	2	2	2	2	4	1	1	0
	Hyaluronan and proteoglycan link protein 2	1	1	1	1	1	1	1	1	1	2	1	1	1	1	1	1	1	0
	Brevican	2	1	2	1	3	2	2	3	2	4	2	1	1	2	3	1	1	0
	Versican	2	4	2	4	2	1	3	3	1	4	1	2	3	2	5	1	1	1
	Hyaluronan and proteoglycan link protein 1	2	3	2	2	2	2	2	2	2	3	2	2	2	2	4	1	1	1
	Aggrecan	2	2	2	2	2	3	2	2	4	8	2	3	2	3	5	1	4	2
	Hyaluronan and proteoglycan link protein 3	2	2	2	1	1	1	2	1	2	4	2	2	1	1	5	1	1	1
	Neurocan	2	2	2	3	2	3	2	3	3	4	2	2	2	2	4	1	1	1
	Hyaluronan and proteoglycan link protein 4	1	0	1	1	2	1	2	0	1	2	1	1	1	1	1	1	1	1
	TOTAL	279	264	228	266	274	224	299	258	236	505	286	266	244	271	350	200	184	162
