# Supplementary material for: Insights into the Evolution of Neoteny from the Genome of the Asian Icefish Protosalanx chinensis
Source: iScience. 2020 Jun 14;23(7):101267. doi: 10.1016/j.isci.2020.101267 (PMC7327861; doi:10.1016/j.isci.2020.101267)
Supplement: Table S17. Overview of Hox Genes in Fish with a Larval Phenotype, Related to Figure 3 — P. chinensis denotes the Asian icefish (Protosalanx chinensis); Paedocypris a Southeast Asian dwarf minnow genus (P. carbunculus and P. micromegethes). “✓” denotes intact genes; “×,” gene loss; “?,” unknown. The canonical Hox gene symbol, Hox cluster, as well as the corresponding P. chinensis gene model, coordinates, and coding sequence are shown. [file mmc3.xlsx]

## Sheet: Sheet1
P. chinensis	Paedocypris	Hox	Gene	P. chinensis gene model	Scaffold	Strand	Start	End	Coding sequence
		cluster
✓	✓	HOXAa	HOXA13a	evm.model.scaffold122.121	scaffold122	+	1372216	1374261	ATGACAACGTCACTGCTCCTCCGTCCTCGCTGGGTCGACCCGTCGGTGATGTTCCTCTACGACAACGGCGGGGTTTCCGATGAAGTGAGTAAGAACATGGATGGCGGTTTTGCTGGAGGAAACTTTGCAGCGAACCAATGCAGGAATCTGATGGCGCATCCAGCGTCGTTGGCACCAAGCACTGCATACTCGTCGACTGATGTCCCCACTTCGGGCATGGGTGAGCCAGCAAAGCAGTGCAGCCCATGTTCGGCAGCGCAGAGCTCGTCAAGTGCGTCCCTGCCCTATGGATATTTTGGTAGTGGCTACTATCCGTGCAGAATGTCTCATCACAGCAGCATTAAGTCGTGCGGCACGCAACCCCCCTCTGTGTACGGGGAGAAGTACATGGACACGTCC…
✓	✓	HOXAa	HOXA11a	evm.model.scaffold122.123	scaffold122	+	1382416	1385103	ATGATGGATTTTGACGAGCGGGTCCCCGTCGGATCGAACATGTATTTACCTAGTTGTACCTACTATGTGTCGGCGGGGGCAGATTTTTCCACTCTCCCCTCATTTTTGTCCCAGACCCCGTCTACTCGCCCCATGACGTACTCCTACTCCTCTAACCTGCCGCAAGTTCAGCCCGTGAGAGAGGTGACGTTCAGGGACTATGCTGCCATTGATGCGTCCAGTAAATGGACGCACAGGGGAAATCTGCCCCAATGCTATCCTCCAACAGAGGACATGGTGCACAGAGATTGTCTGTCGGCACAGACTACCGTGGGGGAAATGTTCGCCAAAAACAACCCTGCTGCCGCTGCCGCGTATCACCACCACCACCACCACTCAGGCTCGGGATCCGCATCCAAT…
✓	?	HOXAa	HOXA10a	evm.model.scaffold122.124	scaffold122	+	1389346	1391872	ATGTCATGTTCGGACAGCCCGGCAGGAAATGCATTCTTAGTGGACTCTCTTATCACTAGCCGGACAGACGGCGGAGTGGGGCACTATCCACTGAGCGGTGTATGTGTGCCCCATAGCCCCACCACAGAGGTGCCTTACGGACTACAGAGTTGTGGATACTACCCAGGTATAGTCAAACGGAACGAGGTGGGTCCCCAAAACATGATGTCCGCGTCAGGCGCATACATGTCAGGCATGGAGATGTGGATGGACGCGCAGAGGTCGTGCCGAATGGACCAGGAACAGACTCTGGGTCCCCAGGTTGCACCCTGCTCGTTCTCTCAGAACATTAAAGAGGAGAGTGCATACTGCCTCTATGAACCGCAGAAGTGCCAGAAAAGCTCGACCGCCGAAGACCTC…
	Not annotated in Malmstrøm et al. (2018) (lost in the query species, zebrafish)
✓	✓	HOXAa	HOXA9a	evm.model.scaffold122.125	scaffold122	+	1393944	1397350	ATGTCGACATCCGGAACGCTTACTAGTTACTACGTCGACTCCCTCATTTTGCCCGAGAACGAGGAGCTTTCCGCTCCCAGATATTCCACCGCTCACGGGGGGCTTCAGCACCCTCGACAACCCACCTCTCTTAACGACCACGCCGAACATGGACCCTGCACCTTCTCGACTAAAGCAGCTGTCTTCAGCCCATCTTGGAGCCATGTACCGGCCCAGTTTCCATCTGCCGTGTCCTCTGTCTATCACCACCCCTACGGTCACCCCCAAGGCCCGGCCACTGGGGACCAGGATGGTCGCTACATGCAGTCGTGGCTACTGGAGCCGATGTCTGGCTCTTTGCCCCTGACCGGATTACCGACAACCCATCACTACGGAATCAAACCAGAGAGTCTGGGCGCG…
✓	?	HOXAa	HOXA7a	evm.model.scaffold122.126	scaffold122	+	1401569	1403093	ATGAGTTCTTATTCTGTGGATAGTCTTTTTAGAAAATATGTGGGGAGCAGTTCTTTCTTTCCAAATGCAGATCAAGGTTCTAGCGCTCTTGGACTTAATATAGAGGAACATGCATTGGTTCACAATGCTGTAGCCTTTGCCTATCCACCGTCACTGTCCGGAGTTTACAACGTCAATAATGCCACATACCCAAGTCACCAAATGTTCACCCCCGGTTGTGGCCAGGGACCAGCCGTGGACGCTCTTCACAACAGCTCCTTCGGCCAGAGCAGTCTCTTTGGCGACAGTCGTGTCCAGCCGAGACAGTCGCCTCTACCCTCACCGGCGGATAAACACTACCGGCTGTACCCATGGATGAGAACATCAGACCAGAATAGAAAACGCGGCCGGCAGACGTAT…
	Not annotated in Malmstrøm et al. (2018) (lost in the query species, zebrafish)
✓	✓	HOXAa	HOXA5a	evm.model.scaffold122.127	scaffold122	+	1408644	1410937	ATGAGCTCCTATTTTGTAAACTCATTCTGCGGTCGCTATCCCAATGGCGCGGACTTCCAGTTACATAATTATGGAGACCACAACTCGGCAAACGACCAATACAGGGACTCGACAACCATGCATTCCAGTAGGTACGGCTATGGTTACAACGGGATGGACCTCACTGTTGGTCGCGGCGGTACTGGACACTTTGTGGCCAGCGAACGGGCGCTCGAGTACTCCCCGAGCCATTCGGTTGCAACGACGTCCTCTATAGAACCAGCCAGGTACACTCAGCCCTCAAGCGCCACCGGGAATGTGTCTCTCTCGCCACCACCTGACCCTCTTCCCTGCTCCTCTTCTGTTGCGAACTCGTCCCCGGTCACCGAACCACCTCAGCACCGCCCCATAAAGAACTCC…
✓	✓	HOXAa	HOXA4a	evm.model.scaffold122.128	scaffold122	+	1417785	1419124	ATGACCATGAGTTCCTACTTGATAAACTCGAACTATATAGAACCATCGTTTCCACCATGCGAGGAATATCAACAGAACGGATATATCCCTACCCCTACTGAGTACTATGAGCGACCCAAAGATACGGGCTTTCCCCATCACGATGAGGCATCGTATCCGAGGTCAAACTACACGGACCCGACCTACGACTACGGCAATGTTGCCACCAACGGGCTCGACGATTTCACAGATGGGCATCATACTCAGCCCCAGCCTGTTCCACAGAACCATGGTCCTCGCCTCAACCCGGTTCAAGACAGTGGCGCAGGGGCGAACGCAAGCAAAGACTGCAGCCTCGCCAGTGAGGCATATCCCGGAGCACCGAAGGGCAAGGAGCCGGTAGTGTACCCGTGGATGAAG…
✓	✓	HOXAa	HOXA3a	evm.model.scaffold122.129	scaffold122	+	1425062	1432978	ATGCAAAAGGCAACCTACTACGACAGCTCTGCAATTTACAGTGGCTACCCTTATCAAAGCGCAAATGGCTTCAGTTATGATGCCAATCAGGTCCAATATCCCCGGGCCTCTCATGTGGAAAGTGAGTACCATCGACCCGCCTGCTCTCTGCAGTCCCCTGACAGATCGGTCGCCCTGCAGAAACCAGGGGAGATGGCAGAGAGCTGCGATAGGAACACAGCTATCCAGACAGCGCAACACCCGGTTCATCCTGAAAGCAATCAAGCGCAGATACCAGTGTCGGTGTCAGTACCACCCCCTGAACCACAATCCCCCGGTGCTCTTAGCCAAAACACGAGCAATGGTCCCAGCCTGCCCAACACAAAGAGCGGTTCTCCGACCTCCTCAACTCGAAAACAC…
✓	?	HOXAa	HOXA2a	evm.model.scaffold122.130	scaffold122	+	1436281	1438472	ATGAATTACGAATTCGAGCGAGAGAGCGGTTTTATCAATAGTCAGCCGTCGCTTGCAGAGTGCCTGACATCTTTCCCCCCTGTCGGTGATTCATTTCAAAGTTCATCAATCAAGAGCTCGACGCTTTCACGCTCGACACTGATTCCTCCTCCTTTTGAGCACACCATTCCCAGCCTCAACCCGGGCAGCCATCCGAGGCACAGCCGGCCCAGACATAGCCCCGATGGATGCAGCCCGCTGCCCGCTGCCTCCTTACCCCCGGAGTACCCCTGGATGCGGGAGAAGAAAGCCTCCAAGAAGAATCACCTGCCGACTTCCACAGCAACTGCAACAGCCAGTGGACCTGTGTGCTTTTCGCCGAAAGGATCGCCTGAGATTCTGGAGAGTGGCGGTGGAGGA…
	Not annotated in Malmstrøm et al. (2018) (lost in the query species, zebrafish)
✓	✓	HOXAa	HOXA1a	evm.model.scaffold122.131	scaffold122	+	1441373	1443394	ATGAGCGGCGACGGAGGCTCATGCTCTGTCAGGGCTTTCCACTCTGACCATGGAATTACTACTTTCCAGTCGTGTGCTGTTACTGTCAATAACTGCAGTGGGGATGATCGCTTTATGCCCAGCAGGGCTTCCCCTGATGGCCTGTCTCAACAGCCCGGATCCTACCAGTCAACACCCGGATCTTTAAGTATTTCGTATGGGGCTCACCCGACCTGTGCCTCAGGATATGGGCCCCAAGGTTTTTGTACTAGCTATAACCATTACGCGCTAAACCATGAAGTGGACTCTGCGGGGTTTCCTCAGTGCGCCCCGTTAGTGTACTCCGGAAACATATCTTCTTCAATGGTTCCACAGCATCGTCAAGGTTACGGGGGTGCGTCCGTAGGTCAGCTCCAGTAC…
✓	✗	HOXDa	HOXD13a	evm.model.scaffold1367.187	scaffold1367	+	2584835	2585961	ATGGAGGGCTTGGGTGATTATATTCATTGCAACTTTCGCTCTTCTACCCTTGAACGACCAGCGGCAGCATTTAAAGAAAACAAACTAAGCTCTCATTGGACAGAATCTTGTAAATCCTATCCGGTTCTGTCCACAGCATCAAGACAGACTCCTCCACCATTTGACTGCGGGTTCGGGAGAAGCTGTTTTGGTTGCACACTCCCAGACAGTCATGCATTTCAGCAAGGTGCACTGACGTCCTCTCCGTCAGTTTATGGAGACTCTGTGAAACAAAACAGGTCTTTTTCAGGACTCATTGGTCACAACTTACACTGCAGTGCAATAACGTCAAGGATCAACGACCTACGGGTCTATGAAGGCTACAAGGACTCTTATTCCAGGACTCCTCGGTATATAGAC…
✓	✗	HOXDa	HOXD12a	evm.model.scaffold1367.188	scaffold1367	+	2588868	2589876	ATGTGTGAGCGAAATCCTCTAAATTCTGGCTATGTAGGTTCTCTTTTGAATTTTCCTACCCCGGAGTCTTTATATTTCACGAACTTGCGGGGCAATGGAGCCCATCACCACCCGGCGCTTCATCCGCTCTCCTACAACAGGAGGGAGGTGTGCACGCTCCCGTGGACTTCTCCAAGTTCGTGCACATCTCCACCACAAAGCCGTGCCTTCACTGGCTACTCTTCGCCGTTTCTACACAATTCAGCGTCTGTGAATACTAATCCAAACAGCCACAACAAGGGACCAGCGGACGAGTCAAGCAAATATTATTTCCAGGACGGGACTCCCAAGCCAGATGAATGTGTTAAAAACGCGTGTTTTTCTGGTGAACATGGACTGATCAGTGCGCGCAACTCAAAA…
✓	✓	HOXDa	HOXD11a	evm.model.scaffold1367.189	scaffold1367	+	2593450	2596536	ATGACGGAGTACGATGAGCGAGGCAACTGTGCTTCAAATATGTATTTACCAAGTTGTACATATTACGTTTCTGCGCCAGATTTTTCATCCGTCTCCTCCTTTTTACCACAGACTACATCGTGTCAAATCAATTTTCCCTATTCTTCAAACATAGCACAGCCTGTTCGGGATGTGGCTTTCAGGGACTATGGACTGGATCACCCAAGCAAATGGCATTACAGGGGTAATTACGCTTCTTACTACTCAACAGATGAGATAATGCACCGAGACTTGATTCAGTCATCAAACCGGGCGGAAATGATCTTCAAAAATGATTCCTTGTTTAGCCACCGCGGTGGGACTAACTCGCCTTGCAATTTCTTCACTAATGTTGGCCGAAATGGAGTCCTGCCTCAGGGG…
✓	✓	HOXDa	HOXD10a	evm.model.scaffold1367.190	scaffold1367	+	2599840	2602104	ATGTCCTTTCCCAACAGCTCTCCCGCGGCAAATACTTTTCTAGTTGATTCGTTAATTGGTGCTTGCAGGACTGACAGCTTTTACTCCAACAGCAACATGTATATGCCGTCCGGAGTAGAAATGGGAACTTACGGAATGCAAACCTGTGGACTCCTGCCGTCTCTTGGTAAAAGGGGGGACGTCAACCATCAAAATATGGGCATGAATGTCCATTCTTACATACCTCAAATTGATAATTGGACGGATCCGAGATCTTGCAGAATAGATCAACAGCCCAACCAATTGTCTAATTGTACATTTTCACAAAACATTAAGGAGGAGAGTAACTGCTGCATGTATACCGACAAAAGAGTAAAGGTCAGATCGTCCGATGTCCCTTCATACTCTAATATAATCCCC…
✓	✓	HOXDa	HOXD9a	evm.model.scaffold1367.191	scaffold1367	+	2604137	2605234	ATGTCGACTAGTAGCACGCTAAGTAACTATTATGTCGACTCTATAATGGGACATGAACCGGAGGATGTTTACGGTGCTCGTTTCGTCCAGGGTCCGCAGGCTGCGACCTCAAGGCCATCAGGTGCAGCGGACAACCTAGACTTCTCATCGTGCAGCTTTGCACCTAAAACAGCCGTGTTCCCTTCGTCCTGGTCGTCTGTTCACCCCCAGTCCTCCGGATCAGGACTTTACCATCCATACCTTCACCAGTCTCACCTCTCCACGTCGGACAGCAGATACGTTCGGTCTTGGATAGACCCGATTTCAAACCACGTTTCTTTTCCAGGCTTTCACTCCAACAGTCGACATTATGCAGCAAAGACCGAAAGTTCACCGCCGAAAAGGACCCAGGCTGCTGCG…
	HOXd6 in Malmstrøm et al. (2018) Fig. 1
✓	✓	HOXDa	HOXD4a	evm.model.scaffold1367.192	scaffold1367	+	2616842	2618014	ATGGAGGGAGGAAAAAAAGACAACTCGAGAAAAATTAGTATTTTCTACCTTCAGAAATTAATGGCCATGAGTTCGTATTTGGTGAACTCTAAGTATGTGGATCCAAAATTTCCTCCGTGTGAGGAATATTCCCAGAATAGCTATATACCTGACCAGGGCTCGGGCTTCTACAGTCCACCGCAGGACACAGACTTCCAGCATCCAGGAATCTATCCACGGCCAAACTACCCAGAGGAGCCCTTCGGCTGTGGCACGGTGCAGGACTCAGCAGTGCAGCCACGGGGTCATGTACAGGAGAAAACCAGTCATCCAAGCCCTTTCCCCGACCAGACCACTCTAAGTGCACCGGCCCAAATGGCTGGTCCCAGGACTTGTGGACAGCAACAAAACACAAAGAAC…
✓	✓	HOXDa	HOXD3a	evm.model.scaffold1367.193	scaffold1367	+	2627212	2628677	ATGCAGAAAGCTACTTATTACGATAACTCTGGACTGTTTGGAAACTACTCTTATCCCAAACCAGACTCTTACAGTTATGGACCATCTCATCATTCGTACTCCACTTCTAACATTGAGAATGATTATCAAGGCCCGGTTTGTCCGATACAGACCTCCGCTGTCCGGCCACCAACACTCAAAGACAATGACATGAATGGAAACGGCATGCGACCAAGCAGCAGCCAAGCCAACAGCCAGCCAAACAGTCTGTCAGAGCAGCACCCGCCTGCACTGACTGCATCTTCGCCTAATTCTAACACAACCACGTCATCTCAGAAGAAAAAGTCCCCTTCAAACAATGCGTCTAATACTGCCACACCAGTTATTACCAAGCAGATATTCCCGTGGATGAAGGAGACG…
✓	✓	HOXBa	HOXB13a	evm.model.scaffold148.557	scaffold148	+	7400928	7402163	ATGGAAGGTCTGGTTGGTAGCGGTAATTTCGCAGCCAACCAGTGCAGGAATCTGATGGCTCACTCTGCGCTAGGGGGGCACCCCTCCAGCTTGGTGCACGGCTCTGGTTACCCCGGTGTGGATGTATCGGGCCCCAACTCTGGAGAAGCGGGTAAACAGTGCACCCCATGCCCCGCAGTACCTCAAGGCTCTTCCACAACTGCCTTACCTTATGGCTATTTTGGTAACGGCTACTATCCCTGCCGAATGGGGCGGGGTTCGCTCAAATCCTGCACCCAGCCCAGCGCGCTCAGCTACTCCGCAGAAAAATACATGGACACTCCGGTCACGTCCGAAGAATACCCCAGCAGAGCTAAAGAGTTTGCATTTTACCATGGTTACCCCAGCCCATACCAGTCA…
✓	✗	HOXBa	HOXB10a	evm.model.scaffold148.558	scaffold148	+	7414315	7417496	ATGTCATACTCTGAGAGATCCGTTTTCACGGCTTCCTCGGTTAACTCTTTCATGGATTGCGGTCCGAATGAGCCCCCTACTGTGCCCAGTCGGCACCAGAGCACGGCGCCTTCTGATCTGGACTTCAAAATCCAGGTTAACTGGGGTCCCAATCCTGTGCCACTCACGGCCGTAAACGAAACCATGAGCGAGCACCAGGCGTCGCAACCTCGGGATACAGCGACTCAGCCGCGACACCAATTTAATAGTGGACTTGTGGACTGGAACGAACCACACTTTAGTCCAGTACGGGTCCAACTAGCCAGCACTTGCCCCTTCAGCGCATCAAACAGAAAAGATGACTCCTCCTATGTGACTCTGGAATCGAATCCCCGGTCCAAACCCTCGCCGGACGTATCC…
✓	✓	HOXBa	HOXB9a	evm.model.scaffold148.559	scaffold148	+	7422233	7428667	ATGTCCATTTCTGGAACTCTGAGCAACTATTATGTGGACTCTATTATAAGTCACGAGAGCGAAGATTCGACATCAGCCAGGTTTTCCAATGTACAATACTCCAATACCAGGCAGCCGGGGGTTCACGGTGAGCATCCCGAGTATCCTTCTTGTAGCTTTCAGCCTAAACCTCCGGTTTTCAGCTCGTCCTGGAGTCCCTTCAGCCCCCACACTTCAAATGGGCTTCCTGCGGTCTACCATCCTTACATTCCGGCTCAGCCAGTGCCTTCAACGGATACCCGATATCTCCGCACTTGGCTGGACTGCGCCCCGCGCCCCGAATCTCTCCCGGGGCAGGGGCAGGTCAAGATGGAGCCGTTGCTGGGACACCTCGGCGAGCCCCCCAAAATCGGTGGACAT…
✓	✓	HOXBa	HOXB8a	evm.model.scaffold148.560	scaffold148	+	7433900	7435339	ATGAGTTCGTATTTTGTCAACTCTCTTTTTTCCAAATACAAAAGTGGAGACTCTTTACGTCCCAATTATTACGAGTGCGGGTTCGCGCAGGACTTAGGAAGTCGACCCACCGTAGTATATGGACCCGGCAGTGGAGCAACTTTCCAACATCCCCCTCAGATCCAGGAGTTCTACCACCATGGCGCGTCCACACTCTCCAGTGCCCCATATCAACAAAGTCCCTGTGCGGTAACATGCCACGGAGAACCGGGTAACTTCTATGGGTACGACGCTCTCCAGAGGCAGACGCTTTTCGGAGCGCAGGACGCGGATTTGGTGCAGTACAACGATTGTAAACTTGCAGCGGGTGGCATCGGTGATGACACTGAAGGGACGGAGCAAAGCCCGTCTCCGACGCAG…
✓	✗	HOXBa	HOXB7a	evm.model.scaffold148.561	scaffold148	+	7437470	7441230	ATGAGTTCATTGTATTATGCGAACGCTTTGTTTTCCAAATATCAAGCAGCAAGTTCGGTTTTCCCAACCGGGGTATTTCCAGAGCAAACTTCATGCGCTTTTGCTTCTAGTTCACCGCGTACCGGTAGCTATGTATCGGGCTCCGGAGGAGCTGCCTTCTCTTCTTCCTCATCACTGTCCGGACTTTACAACAATGGAGGAAACATGCCCTCTCAAAATCCCGGCATGTACACCTCTGCGTACGGGCTGGGCGCCGGCTCCCTGAACATGCACTGTTCTCCGTTTGACCATCCCAGCCTCTCCATGGTTTGCTCTGGTGACCCAACCAAGCTTTCCAGCTGCGGCAAAGCAGAGCAACAGAACGAGGACAACTTACGGATCTACCCCTGGATGAGGAGC…
✓	✓	HOXBa	HOXB6a	evm.model.scaffold148.562	scaffold148	+	7450089	7451955	ATGAGTTCCTATTTTGTAAACTCAACTTTCCCAGTGACTCTGCCCGGAGGACAGGAGTCTTTCTTGGGACAGATACCGTTATATTCCTCCGGATACACAGATTCTTTAAGACACTATCCGGGTGCTGCTTATGGAGCTACCAGCGTTCAAGACAAGGCGTACCCGTCTTCTTACTACCAGCAGGCAAACGGTGCCTACGGACGGGCAGCTGCCGCCGGTGCATGCGACTACGCAGCAGCCAGCTTTTACAGGGAAAAGGACCCTGCGTGCGCTCTCGCCAGCATAGAGGAACACTCGCTCGTGCTGAGCCAAGACCATCGCAAGACTGACTGCACGGGGCAGAATAAAAGCTTGTTCGGCGACAGCGACGAACAGAAACCGTCGACGCCCGTATATCCA…
✓	✓	HOXBa	HOXB5a	evm.model.scaffold148.563	scaffold148	+	7454589	7456138	ATGAGCTCTTACTTTGTAAACTCGTTCTCAGGGCGCTACCCAAATGGCCCCGACTATCAGTTACTAAATTATGGAACCAGCAACAGCGCTATGAACGCCTCGTACAGGGACTCCGGCACCATGCATTCGGGTTCTTACGGCTACAACTACAATGGAATGGACCTAACCGTCAATCGTTCAGGCAACGCCGGCCACTTTGGGGCTGTCGGCGACAACTCCCGAGGCTTCCAGTCTCCGGTCCCGGACACGCGTTTCAGGCAGCCTTCAAGCTGCTCGCTCGCGTCCCCCGAGCCTCTGCCGTGCGTCAACAGCAGCGAGAGTCTGGGACCCAAAAGCTCTTCTCCCCTTTCCGACCAAGGCATCTCGACAGCGGGCACAAACCTCACCAACACCACACAT…
✓	✓	HOXBa	HOXB4a	evm.model.scaffold148.564	scaffold148	+	7467686	7468780	ATGGCCATGAGTTCCTATTTGATCAACTCGAACTATGTGGATCCCAAGTTTCCACCGTGCGAGGAATATTCACAGAATGACTATCTACCCAGCCACTCTCCGGACTATTATAGCGCTCAGAGGCAAGAGCCAGCGTTTCAGCATGAGTCGATCTACCACCAGCGGTCGGGCTGCGCCGACCCGTCTTACACTCCGTGCCAGGGTCCGGCGCAGCCCGCGGTGGTGATGTCTCCTCGGGGTCACGTCCTCCCCCCAACCGGACATTCAACCTCTCTCCCAGAGCCAAACCATCATTGCGACTCGGTAACTCCGAGCCCTCCACCCGCATGTGGACAGAATCTCCTTAACCAAAGCACTTCCTCGGCTAGCTCTCGCAAGGATCCCGTGGTTTACCCCTGG…
✓	✓	HOXBa	HOXB3a	evm.model.scaffold148.565	scaffold148	+	7492299	7494202	ATGCAGAAAACGACCTACTACGACAACTCGACGCTATTTGGAGGTTACTCGTACCAAGGGGCCAACGGCTTTGGCTATGATGCACCCCAACCAGCCTTTCAGTCCTCACCTCACCTCGAAGGCGACTACCAGAGGTCTGCCTGCTCTCTCCAGTCTTTAGGGGGGAACAGCGCCCCTCCGCAGCAGCATGCCAAGACGAAAGAGCTGAATGGCAGCTGCATGCGCCCCAGTCTGCCACCTGAACATCACCCACCCCCCCAAGTGTCTCCCCCCCTCAACCCTGCCAACGCCACCAGCAGCAGCAGTGCCACCGCCCAGCAGCCGGGTGGCAGCGGTGGGGCTTCCAAGTCAGCCCCAAAGACGTCCTCTCTACCCCCCAACCCCACTCTCACCAAGCAG…
✓	✓	HOXBa	HOXB2a	evm.model.scaffold148.566	scaffold148	+	7498210	7500712	ATGAATTTTGAATTTGAGAGGGAGATTGGGTTCATAAACAGCCAGCCTTCCCTTGCAGAGTGCCTGACGTCTTTTCCCGCTGTCCTGGAGTCATTTCAAACTTCATCAATCAAGGACTCGACAGTAATTCCTCCTCCTTTCGAACACACCATCCCCAGCCTAAGCCCGTGCACAAGCAGCCAGGCGCGACCGAGGAGCCAAAAGAGAGCCTCCAATGGCCTGCAGCTTCGGACGCCGCAGTCTCACCAGGGCCCTGCCCCGCCAGCGAGCGCTGCTGGCCCGCTGGCACACGAGTTCCCCTGGATGAAAGAGAAGAAATCCTCCAAGAAGTGCACTAAATCTGCGAATGCCACCCTTGCCTCTTCCTCTTCCCCCTCTCCTGCATCCTCCGGATATGCC…
✓	✓	HOXBa	HOXB1a	evm.model.scaffold148.567	scaffold148	+	7509913	7510581	ATGAACTCTTTCCTTGAGTACTCAATTTGTAACCGTGGGACGAACGCCTGCTCACCCAAGTCAGGATATCACCACTTGGATCATGGTTTCCCGGCCTCCTTCCATACGGCCTCCACCACAGCAACTGACAGTTATAACGGTGATGGACGGCTTTATGTCGGAGGCAGCGTGCAGGTCGCAGCATCCCAACATCAGCACCAGAGCAGCAGTTACGCGCATCCTAATCACCAGTCCCAGACCCATCATGCCAATATGGGAATCCCCTATAGTGGCACTGGAAGCTCTGGGTATGGGAGTCAAGCATGCGCTAACCCGGACTATGGACACCCTCAGTACTTCATCAACGAACAAGATGGGATGTACTATCAATCATCGGGCTTTTCCGCCCCAAATGTAGGC…
✓	✗	HOXCb	HOXC13b	evm.model.scaffold159.642	scaffold159	+	8240096	8242258	ATGACGACTTCGATGGTCCTGCATCCACGCTGGGCGGACACCTTTATGTACGTATATGAAAAAAGCCCGAATGAAAATAATCAGAATAAAAACCAATCCATGGAGGGACTGAGCGGGAATTGTCCTGCTACCCACTGCAGGGAACTGATCTCGCACACCACGTTGGGACGACACTCAGGCAGCATTGCCCACCAAAGTTCTGTATACTCGGACATAAACCCTCAGGACATGGGGAGACCATGCCCCGCTCCACAGACTTCCTCAAACACCAGCCTAGGATATGGTTACCCGTTTGGAAGCCCTTATTACGGGTGTCGCTTGTCGCACACCCATAACGTGAATTTACAGCAGAAGCAGTGCTCTTATCACCCCACCGATAAGTACCCAACAGAGCCCAGC…
✓	✗	HOXCb	HOXC12b	evm.model.scaffold159.643	scaffold159	+	8249154	8252114	ATGGGCGAGCATAATCTTCTTAATAGCGGGTTTGTGGGACCTTTGGTAAACATCCACACGGGAGACACATTTTACCTTCCAAACTTTAGAGCGTCCGGTGGACAACTGGCGGGTCTACCCTCACTCTCCTACCCAAGAAGGGACAATGTATGCTCCCTCCCTTGGACCCCGTCAGAGCCGTGCAATGGATATCCACAATCTTACTTTAGCAGTCCTATGTCCATTAACCCGTCTTTCAACCGTACATGTGAAATTACGAGGCAAGATGAAGGCAAATGTTTTTACACCAACGGTAACAGAGAAATATGCGAAAGCTCAAACCTCAAGCGCGAGGAGAGGACAAGAGGAGACTCTTGTTCCTCCATAACGGTGGATCATCTGCACAACGGGATGACAAAC…
✓	✓	HOXCb	HOXC11b	evm.model.scaffold159.644	scaffold159	+	8260797	8262844	ATGTTTAACTCGGTAAATCTGGGCAATTTCTGCTCACAGACGCGAAAAGACAGGACTTCCGAGTTCGGGGACAGAGCGAGCTGTGCGTCTAACCTATACCTCCCAAGCTGCACTTACTACGTCCCCGAATTTTCTGCTGTCTCCTCGTTTTTGCCACAGGCCCAGTCCCGGCAAATAACATATCCTTACTCAACAAACCTGTCACAAGTGCAACCGGTACGGGACGTTTCCTACGGTTTGGACCCTTCGAGTAAGTGGCACCACAGAGGGAACTATGCGTCCTGTTACTCAGGGGAGGAATTGGTACACAGAGACTGCCTTCCGCCATCGTCCACCATGACAGAAATGTTGATGAAAAACGAGAGTGTGTACAGCCATCACCATCACCATCACCCGGGC…
✓	✓	HOXCb	HOXC9b	evm.model.scaffold159.645	scaffold159	+	8273590	8275519	ATGTCAACCACGGGTCCCATAAGCAATTATTACGTTGATTCTATCATCAGTCACGAAACCGAGGATGTGCTGGCGTCGCGGTTATCTGTTCCCGAGCTTCTTCCAAGTGGTTCTCGTCCGCCGACACTAGGATCAGAGCGCTCAGACTTTCCATCCTGTAGTTTTGCTCCGAAACCGACTGTCTTTACCTCGTCCTGGCGCCCAGTTCACTCTCAATCTTCGGTGGTCTATCACCCATATACCCATCAGCCGCAGATTGGGCCGGAGTCGAGGTATGTTCGCTCGTGGTTGGAGCCAATATCGGGGACAGTATCCTTTCCAAGCTACCCCGTAAACACCAGACACTTTGGTCTGAAAACCGATAATCTCACGGATTTTAGGGCCAGTGATTGCTTTGCT…
✓	?	HOXCb	HOXC8b	evm.model.scaffold159.646	scaffold159	+	8278579	8279809	ATGAGTTCTTATTTCGTCAACCCTCTATTTTCCAAATATAAAAGTGGCGAGACCTTGGAACCAACTTACTACGACTGCAGGTTTCCTCAAAGCGTCACACGAAGCCATGCGCTTGTGTATGGAGCAGGAGCCGCAGCATCAGGCTTTCAGCACCCGCCTCATCACGTCCAAGATTTCTTCCACCATGGGACGCCAGGAATATCAACGTCGGGTTACCAGCAGAACCCATGCGCTTTGGCTTACCGTGGAGATGCCTCAAAATGTTATGGATACGAAGCTCTACCTAGACAACAGTTTTATGGTACCCAGCAAGAGGCTAACGGGACTCAATACCCAGACTTTAAATCGGCAAATGGCACCAACATCGGAGAAGAACAAGGCCACTTAACAAATCCTCCA…
	Not annotated in (Malmstrøm et al., 2018)
✓	?	HOXCb	HOXC6b	evm.model.scaffold159.647	scaffold159	+	8288998	8290196	ATGAATTCGTATTTCGCTAACCCGTCGCTCTCATGCCATATAGCTGGTGGTCAAGAGGTTTTACCCAACGTAGCCCTGAACTCAAACACCTATGACCCCGTTCGACACTTCTCCTCTTACGGAGCTGCTGTAGCCCAAAACCGGATATATTCATCGCCTTTCTATTCTCCCCAAGACAACGTCGTTTTCGGCTCCAGTAGACCGTACGAGTATGGATCCAACGTGTTTTACCAGGACAAGGACGTCCTGCCAAACTGCAGGCAGACCAGTTTGGGACTAGGTGCACAAAGCTCTCTCGCACAGGAGTATCCGTCAGAACAGGGTAGGAACGGGTCGCAAGAGCAGAAAGGGAACATTCAGATCTACCCGTGGATGCAGCGGATGAACTCTCACAGCGGA…
	Not annotated in Malmstrøm et al. (2018)
✓	?	HOXCb	HOXC5b	evm.model.scaffold159.648	scaffold159	+	8291968	8293181	ATGAGTTCTTACGTAGCTAACTCGTTGTTCAAGCAAACTCACCAGACTGCAGCTTTCACTCTACACAACAATGGCTACGGAACTAACACTGAACTCAATACATCCGACTACTGTTATGGAGGGCACGATCACCGAGGGTCATTCGCGTCACAATCATCCTCAAGTTTGGGCATGGGTGAGATGAACAGAGGGATGCATGGCAATCCGGGTGACCCGACTTCAGGGCCGGAGTCCCCGGCATTAGTGTGTCCACAGAGACGACAGCACTCGAGTGGTCGAGACTCTCAAAATTTAGAACTTTATCGTCGCAAATCGGAGATGGACGCGGATTTGGGTAAAATGGTCATCGCCAAGAATCATACAGACGAGAGAAAAGTGGGAACTTTGCAATCTGTACAA…
	Not annotated in Malmstrøm et al. (2018) (lost in the query species, zebrafish)
✓	?	HOXCb	HOXC4b	evm.model.scaffold159.649	scaffold159	+	8298803	8300122	ATGATCATGAGCTCGTATTTGATGGACTCTAACTACATCGATCCGAAATTTCCTCCTTGTGAGGAATATTCTCAAAATAGCTACATTCCTGAAAACAGCCCTGAATACTACAGCCGCACAAGAGGTACTGGCTACCAGCATCACCACCAAGAGTTGTACCCTTCGCGTGTGACCTACCAGGAGCGCCCGTATAACTGTGTAAGCATACCCGAGCCTGAGCCCCAGACCGGGCATGGCCTCACACATACAAGGGATCTACTTGCCGGGAAAGGGCAAGCAGCTCCCCACGAACCCCCTCCACCGATACCCACATCCCCTACAACCCCACCGACTGCGCCGCCTACATGTATTCAAGATACACCGGAGCATCCCACCAGCTCAGCTTCTACTAAGCAGCCC…
	Not annotated in Malmstrøm et al. (2018) (lost in the query species, zebrafish)
✓	✓	HOXAb	HOXA13b	evm.model.scaffold4.66	scaffold4	-	1183997	1185218	ATGACAGCGTCATTTCTACTCCATTCCCGCTGGATTGACCCGGTGATGTTCCTCTACGACAACGGTTTGGATGAAATAGGTCAAAGCATGGAGGGGTTTGCTGGTGGCAATTTTGCCGCGAATCAGTGCAGGAATTTGTTGGCGCATCCGACGTCCTTGGCTCCAACCACCACCTACACTCCTACTGAGGTGCAGGTTTCTGGCATGGGTGAAACTGTCAAACAATGCAGCCCCTGTTCTGCCACACAGAGTTCACCCAATGCATCCTTGCCTTATGGATATTTTGGCAGCAGCTATTACCCGTGCAGGATGTCACATGGCGGCGTCAAGTCTTGTGCGCAGCCCTCTCCATATGGGGATAAGTACATGGACACATCGGTTTCTGGAGAGGAATTTCCG…
✓	✓	HOXAb	HOXA11b	evm.model.scaffold4.65	scaffold4	-	1178220	1179939	ATGATGGATTTTGATGAACGGGTTCCTGTTGGGTCCAACATGTATTTACCCAGCTGCACGTATTACGTCTCCGGGACTGACTTCTCAAGCCTCCCTCCTTTTTTATCACAGAGCCAATCTTCTTGTCCTATGACATATTCCTACCCATCCTCATCTTTGCCACAGGTTCCGTCCGTCAGAGAAGTAGCCTTCAGGGACTATGGCATTGAAACCTCCAGTAAATGGCACCACAGAGGAAGCTTATCACACTGTTACCCGTCTGAGGACATTGTGCACAGGGACTGCTTTGCAAGCCCGACTTCTTTAGGGGAAATATTTGCAAAGAATACCTCCAGTGCTGTCTACCACCACTCCAACTCCAATCCAACGACAAGTCTCTCCGGTGGCGTTGGCAGAAAT…
✓	✓	HOXAb	HOXA10b	evm.model.scaffold4.64	scaffold4	-	1173457	1175723	ATGTCAGCCGGAAAGCGCTATCTTCATCCTCAGTCAAATTACACTACAACGATGTCATGCTCCGACAACCAAGCTGGGAATTCGTTTTTAGTGGACTCTCTAATCAACGTGCGCGCAGAGAGCAGTACCCCATACTACGACAGTAATGGTGTATATTTGCAACCAGCTTCAGAATACACATATGGACTCTCTCATGGCGCTTTTTTCTCGGGTCTTGGCAAGCGAGACGAGACTAATTCTCAAACGATGATACCTTCCTCGGGTACTTATATTCAAGGGATGCAAACATGGTTAGATAACCCTAGATCTTGCCGATTAGATCAGTCTGGCAACCAACAAACTGCTGCGTGTTCCCTTTCTCCCAGCATCAAAGAAGAAGACGCATATTGCCTCTATGAA…
✓	✓	HOXAb	HOXA9b	evm.model.scaffold4.63	scaffold4	-	1169761	1171212	ATGTCGACATTAGGTGCGAGTTACTATGCAAACTCGCACATTCCTCCGGACCAGGAGGATGTTATGGCACCCAGATATTCATCCGCACCGGGGCTCGATCAGGCTAGCCCGGCGATGCTGACAGAATATGGCGGTCAGGAACCGTGTCCTTTACAGGCGAAGTCTTTCAGTGGATCTTGGAGTCCCATTCCTCCTCAGACTTCGAGCATCGCACCCATGCACCCCACCTATATTCATTCTCATTATCCAACTGGAGATGTCGATGGAATGTTTACGCGCTCGTGGACGTTGGAGCCTCTTTCTGCACCCGTTTGCTTAACAGGATTATCGTCGAGCATGCACTATGATATCAAATCTGAGCCTCTGATCGGGAGTGGTGACTGTACTACATTGGAAACT…
✓	✓	HOXAb	HOXA2b	evm.model.scaffold4.62	scaffold4	-	1162560	1164468	ATGAATTACGAATTTGAGCGAGAGAGCGGTTTTATCAACAGTCAGCCGTCGCTCGCCGAGTGCCTGACATCTTTTCCTCCTGTCGGTGATGCGTTTCAAAGTTCATCAATCAAGATCTCGACGCTTTCTCCGTCGACACTGATTCATCCTCCCTTTGAGCAGACCATTCCTAGCCTGAACCCCGGTAGCCACCCACGCCACAGCCGGTCAAAGCAGGGTGTGAATGCCTGTAACCCGCTGCCAGTCGCATCCCAACCTCCGGAGTACCCATGGATGAAGGAGAAGAAAGCAACTAAGAAAAACCAAAATACCGCAGCAACAACAAACGACTCGTCACCACTCTACTTCTCTCCTCAGGGCTCGCCAGAAACAGTGGAGAGTGGTGGTGGGGGGGCTTCC…
✓	?	HOXDb	HOXD11b	evm.model.scaffold49.81	scaffold49	-	828751	830943	ATGACGGAGTATGACGACCGAGGCAGCTGTACGTCAAATATGTATTTGCCAAATTGCACATACTACGTCTCGGGAGCAGATTTTTCGTCGGTTTCACCGTTTAGACCACAGAGTAGCGCGTGCCAAGTGAATTTCCCTTATTCTTCCAGCATGGCTCAAGTGCAGCCTGCGCGAGACCTGTCTTACAGGGACTACGGTCTGCAGCATCCCAGCAAATGGCATTACCGAAACAACTACCCCTCTTACTACTCAGCGGAGGAGCTCATGCACAGGGACATTTTCTCGTCCTCCGGGCGGACAGACCCTGTGCACCCGCATCACGGGGGGACGGGTTCCTCCTGCAGTTTCCTCTCCAACGTGGGCAGGAACGGCGTTCTGCCTTCTGGATTTGACCAGTTT…
	HOXDb cluster lost in zebrafish, the sole query set in Malmstrøm et al. (2018)
✓	?	HOXDb	HOXD10b	evm.model.scaffold49.80	scaffold49	-	822562	824782	ATGTCTTATTCCAACAGTTCACCGGCTGCAAGTTCGTTCTTGGTGGACTCGTTGATGAGTGCGTGCAGGGCAGACAGTCTGTACTCCAACAGTATGTACAGCATGTCTCCAGGTACCGACACCGGAGCATATGGGATGGCGAGCTGCGGTGTGGTGCCCTCTCTGGCTCGGAGAGGGGAGGTGGGTCATCTGAGCACAAGCATGGCCGTCCACTCCTCCTACCTCCCCCCATATGAGAGCTGGCCGGACCAGGGCAGGACTAGCAGCTTCGAGCAGCCCTCCTTCCCCCCCTGCATCAAAGAGGAGACTGAGTGCTGCATGTACTCCGACAGGAGTGGGCGGCTCGGTTCGCCTCAGCCCCGGCTTCCCTCATCTTACTCCGGCCTCGTCTCAGATTCC…
	HOXDb cluster lost in zebrafish, the sole query set in Malmstrøm et al. (2018)
✓	?	HOXDb	HOXD9b	evm.model.scaffold49.79	scaffold49	-	818768	821724	ATGTCGACCAGCAGCGCTCTGGGACTCTATGTGGACTCAATCATGGGGCACGAGACGGAGGAGCTGTATGGGACTCGCCTCGTGCAGGGCTCTCTTGGGCAGCCATCCAGGCCGTCAGGTGGGAGGGAGGGTGCAGACTTCTCCTCCTGCAGCTTTGAACCCAAACCAGCCATCTACTCCGGATCCTGGGCCTCGGCTCACCCGCCGTCCGGACTTTACCACCACTACGTCCCGCAGTCTCACCTCGCTTCCTCGTCCGATAATAGATTTGTTCGTTCTTGGCTCGAGCCCATCCCCAGCTCCGTGCCCCTCTCCGGATACCGGCCGCCAAGTCTCGAGCCCATCCCCAGCTCCGTGCCTCTCTCCGGATACCGGCCGCCTAGTCTAGAGCCCATCCCC…
	HOXDb cluster lost in zebrafish, the sole query set in Malmstrøm et al. (2018)
✓	?	HOXDb	HOXD4b	evm.model.scaffold49.78	scaffold49	-	807620	809060	ATGACCATGAGTTCGTATATGGTGAACTCCAAATATGTTGATCCGCAATTTCCACCTTGCGAAGAATATTCGCAAACGAACTATATTCCTGAACAGGCGGGTTACTACCCCTCTTCTGAGCAGACTGCCTACCCTCCAGAACTCTGCCCCCGGGCAGACTACACACAGCAGACCTACACCTGTGACACGGTGCAACCGCAAGGTCCAGAGCCGGGGATTTCCAGCCAAGTCCTTCCCTTCACCGGTCAGACTGAACCATGTTCCCCTGTCCACCTGCCCGGTCCAAGGACCTGCGGCCCGCAACAGCAGCAGACCAGCGAGACCAAGACTCCTGCTATCTACCCCTGGATGAAAAAGGTGCACGTTGTCACAATCAACCCGAACCACACGGGACCGGAG…
	HOXDb cluster lost in zebrafish, the sole query set in Malmstrøm et al. (2018)
✓	?	HOXDb)	HOXD3b	evm.model.scaffold49.77	scaffold49	-	799665	801174	ATGCAAAAGGCCACTTATTATGACAGCTGTGTGTTTGAGGATGGTCCCTACCCCAAGTCAGAGGGACACACATACACACACCCTGCCTACCGAGTCCTCCCAGAACCCCCCCACGCTCCGACAACACACACCGATGAACATGGCGGCAGGGACAGCCATGATGCCCGGAGTAAAGTCACCCCTCCTCCCCCTCCTCCTCCTCCTCCTCCTCCATTGCAGCAGTTGGCTCCGCCTCTGCCAGCCAGCCCCCTTTCCTCCAGCTCCCATCCCCCCAACAGAACTCCCAGTGGAGCTCCTCCAGCCAAGGCCAAGCTGGTGTTTCCCTGGATGAAGGACTCGCGTCAGAACGCCAAGCAGAAGAACAACAACACCAGCAAAGAGGAGGGGGGCTCCAAGCGG…
	HOXDb cluster lost in zebrafish, the sole query set in Malmstrøm et al. (2018)
✗	✓	HOXBb	HOXB8b	evm.model.scaffold68.790	scaffold68	-	10024053	10025242	ATGTCTTATTTTATCACTTCGTTATACTCCAAATGCAGTGAATACTTGCACCCCAATGTGGAGTATCCTCTGGAGCCAGACTTGGACCGTGCAGCGTTGTATGGATACAGTGAGGATGTGATCCAGCACCCTGAGCAGGAGTTCAGTCACCATGGAAACCCAACCTCCTTACACGGTGGAACCATGGGGAACTTCTATCATGCGCACTTCTCGGCTCAAAAAGAACAATTTTACGGATCTCACGACAGGGATTTTGTCCAATATAACAGCTGCAGCTTAAAAGGTGTCGCCAAGAAAGATGATTCCTCCGAACAGCGCTGCCATTCACTGGATCCCTTTCCCTGGTTGAAACAGCAAGCCCCAGGACAGAGGAGAGGAAGACAGATTTATAGTCGCTTC…
✓	✓	HOXBb	HOXB6b	evm.model.scaffold68.789	scaffold68	-	10018158	10019458	ATGAGTTCTTACTTTGTTAACTCAACTTTTCCTGTTTCTCTGCCCGGAGGACAGGATTCCCTCCTGGGTCAGATCCCCTTATATTCCCCTGGATATACGGATCCTTTAAGACACTATTCCACTGCTGCATATGGAGCTGCCAACATGCAAGAGAAGGGATACCCTTCTTCCTATTACCAGCAGACTGCTGGGATCTATAGCAGACCGAGCACCAGTGCACCCTGCGACTATGCAGCGGCTGCTTTTTGCAAGGACAGTGAAGGCTCGTGCGCTTTCGCCGGTCGCGAGGAGCAGCCGCTCTTTGGAACCCAGGATCAGCGCGAGCCCGAGCAGAATGGAAACAGCAGCAGCGCGCGCGAAGACAAGTCCTCTTCTTTGGTTTTTCCATGGATGCAAAGG…
✓	✓	HOXBb	HOXB5b	evm.model.scaffold68.788	scaffold68	-	10015783	10017173	ATGAGCTCTTACTTTGTGAACTCGTTCTCAGGACGCTACCCAAATGGCTCCGACTATCAGGTACTGAATTATGGGACTAACGGTGCAGTGAGCGGGACCTTCAGGGACCCTGGCACCGTGCACGCCGGTTCTTTCGGCTACAGCTACAATGGCATGGACCTGAGCGTGAATCGCACCAGCAGCGGTGGGCACTTCGGAGGAGCTGTTGGAGAGGATGATGCCCGTGGTTTCGGACCCCCGGACCCCCGCTACAGACAGCAGGACTGTTCCCTGGCGTCTCCAAACGCTGCGCCGTGCGCCACGGCAAACCACGAGTCACTGGACCTAAAGAGCCCCTCTCCTTCATCTGACCTGACCACGACCTCGAACGGCAACGATATGAACAAAGGCAACAAGAAC…
✗	?	HOXBb	HOXB3b	evm.model.scaffold68.787	scaffold68	-	10003448	10004101	ATGCTTTTTTTAAACATTACATTTAGACTTTTTTATTTATTTATCTCGACAGACACCTCCAGAGACGAATTAACCCCAAGGGCTGCCTCGACCTCTAAAAGAGGCCGCACTGCATACACCAGTGCTCAGCTGGTGGAACTGGAGAAGGAGTTTCACTACAGCCCTTACCTGTGCATATCTAGGAGACTGGAGATGGCTGAATCTCTCCATCTGAACGAGAGACAGATCAAAATATGGTTTCAAAATCGGAGAATGAAGCACAAGAAAGATGAGAAGTTCAGAGGGATGTGCTCGGACAGCCCGACTCTTTCCAACCTTGGCTATATTGATATGGTTTGTGATTATAATAAAATCCCTCTTCCATCTTTAAAGACTCAAAACACAATAGGGGTGACAAAA…
	Not annotated in Malmstrøm et al. (2018) (lost in the query species, zebrafish)
✓	✓	HOXBb	HOXB1b	evm.model.scaffold68.786	scaffold68	-	10000951	10002210	ATGAACTCCTACTTAGATTACCAAATTTGTAACAGGGGAACTAATTTATTGAATGCCAAGTCCGGATTTCCCAATCTAAACCATGGATATATGACGTCTTTATCCAACAACACTTGCGCAACAGGTGATGGCTGGGTCGATGGGGGGTTGGGAATTGGTGGTCCATCTGCACCACATCATCATCAAACTTCAAGCCATCTTCTCCACCAGACTCAGCTGCATCATGTCAATCTAGACATTCAATTTGCAACATCAAGAAACTCTATGTATGGTGGTGGGCAGGTTGGATCTTCAGTAGACTGCGGACATCACCAATACCCTCTCAGTCAGGATCAGGAGAGATTCATTCAGTTGCCTGGAATTCCTGTGTCAGGAGCAAACATGGCTTCTTTGGCCGAG…
✓	✓	HOXCa	HOXC13a	evm.model.scaffold92.93	scaffold92	-	1348976	1353514	ATGACGACTTCGCTGGTTCTGCATCCACGCTGGGCGGACACCTTGATGTACGTTTATGAAAAAAGTCCGAATGAAAATAACCAGAATAAAAACCAAACAATGGAGGGACTGAGCGGGAATTGCCCTGCTACTCATTGCAGGGACCTGATGTCGCACCCCGCCTTGGGGCGACACTCTGGCACCATAGCGACTCACCAAGGCTCCGTATACTCGGATATTTCTTCCCCAGACACCGGTCGCCAGTGTCCTGCTACGCAAACTTCATCCAGTGCTTCTCTGGGCTACGGTTATCCATTTGGAAACCCCTATTACGGTTGTAGATTATCTCATTCGCACAACGTGAACTTGCAGCAAAAACCCTGCTCATACCATCCTGCAGAGAAGTATGCAGAGCCAAGT…
✓	✓	HOXCa	HOXC12a	evm.model.scaffold92.92	scaffold92	-	1339220	1341092	ATGGGCGAGCATAATCTCCTTAATCCAGGGTTTGTGGGACCTTTGGTAAATATCCACACTGGGGACACTTTTTATTTCCCGAATTTTAGAGCCTCAGGAGGACAACTGGCGGGGCTACCATCTCTTTCCTACCCGAGAAGGGACAATGTATGCTCCCTCCCTTGGAACCCATCGGAGCCGTGCAATGGATATTCTCAATCCTATTTTAGCAGCCCCGTTTCTATTAATCCTTCTTTTAACCGATCGTGTGAAATTTCTCGGCCGGAGGAAGGTAAATGCTATTATAGCAATAGCGGAGGAAACAGGGACCCATGCTCAGGTGGCAGCAGCAACCTCAAACGAGAGGATAGGGCGAGAGACACATCATCCCTAACATCTGATCACGGGATGCACAGTGGA…
✓	✓	HOXCa	HOXC11a	evm.model.scaffold92.91	scaffold92	-	1326812	1329785	ATGTTTAACTCGGTGAATCTGGGCAACTTCTGCTCCCAGACGCGCAAAGACCGGACATCCGAATTTGGGGACAGAACAGGCTGCGCCTCGAACATCTACCTCCCCAGCTGCACCTACTACGTCCCTGAATTTTCAGCCGTCTCGTCTTTTCTTCCACAGGCCCCGTCGCGGCAAATAAGCTACCCATATTCCACAAATCTGTCACAAGTACAACCGGTGCGGGAAGTTTCCTATGGACTGGACCCCTCCAGTAAATGGCACCACAGAAGCAATTATGCTCCGTGCTATTCAGGAGAAGATCTGGTGCACAGGGATTGCCTTCCGCCATCCACCATGACAGAAATGCTTATGAAAAACGAGAGTGTGTACAGCCACCACCACCACCATCCGAGCTCCAAT…
✓	✓	HOXCa	HOXC10a	evm.model.scaffold92.90.1	scaffold92	-	1318537	1321423	ATGGCATGCCCGAATAACATAACAGTAGGTAACTTCCTCATGGATTCTTTGATGGGAGGATCATCTTCTTACAGAGGTGAAAGCTATTCTGGTAACCCTGGAATGTACATTCAAACGGCTGCTGACTATGGATGCTCAGCAATGAGAAATATTGAAAAAGTTGGACAGTCCCTCGTCAAAATAGATGACGTTCCTCTGGGAAGTGTCTCTCTCAGTGCATACCAAGATGCGCCTTACCTGTCATCTCAACTGGATACTTTGGGTGCGGGGTCCAAAACTGGCATGAACGAGCAACCTGTTGCCCGATGTTTACATCCTTGCTCGTTTCCAGCGGGCAACGTCAAAGAGGAGGCGTTTTGTTGTCTTTATAGTGACACGCGTTGCACGGCTGAAGAGGTG…
✓	✓	HOXCa	HOXC9a	evm.model.scaffold92.90	scaffold92	-	1309893	1311591	ATGCATGTAAAAGAGACGGGGAGCTTCGACATGTCGACCACGGGTCCCATAAGTAATTACTATGTGGATTCTTTGATCAACCACGAATCTGAGGATGTTCTTGCGGCACGATTCGCAGCTCCTGGTTCGCACCCCACCGGCCCTCGACCGTCGTCTCTTGTACCGGAGTGTGGGGACTATCCCTCCTGTAGCTTCGCCCCGAAACCACCCGTTTTTACTACCTCTTGGGCCCCTGTTCACACCCAGTCCTCAGTGGTGTACCATCCATACAGTCATCAACCTCATTTAGGCACAGACTCGAGGTATGTGCGGTCGTGGCTGGAGCCGATCTCTGCTGCCATGCCCTTCCATGGCTATCCAACGAATAGCAGACACTATGGACTGAAGCCCGATGCCTTC…
✓	✗	HOXCa	HOXC8a	evm.model.scaffold92.89	scaffold92	-	1303765	1305784	ATGAGCTCCTATTTTGTTAACCCCCTTTTTTCCAAGTACAAAGGTACCGAATCGCTGGAGCCAACTTACTACGACTGCAGGTTTCCACAAAGCGTTGCCCGTAGCCATACGCTGGTGTACGGACCAGGGGCACCAGCGCCTGGCTTTCAACACCCATCTCATCACGTCCAGGACTTTTTCCATCACGGAACCACGGGAATCTCCAACCCTGGATATCAACAGAACCCTTGCGCTTTGGCTTGCCATGGAGACGCAACAAAATTTTATGGATACGAAGCCCTTCCACGGCAACCACTTTATGGTACCCAGCAAGAGGCAAGCCTCGCGCAATACCCAGACTGTAAATCCAACAGCTCTAACCCCGGAGAAGGACAAGGCCACTTAAATCAAAACTCCTCT…
✓	✓	HOXCa	HOXC6a	evm.model.scaffold92.88	scaffold92	-	1293474	1294643	ATGAATTCGTATTTTGCAAACCCGTCGCTCTCGTGCCATTTATCTGCTGGTCAAGACGTGTTGCCGAATGTTCCCTTAAATTCCAGCACTTATGACACAGTCAGACACTTTCCGTCGTACGGTGCAGCTGTGACCCAGAATCGGATATACGCACCGTTCTATTCTCCTCAAGACAATGTGGTTTTTGGTACGAGCAGAGCACCATATGAATATGGATCAAATGTTTTTCTTCAAGAAAAAGATGTGCTCCCCAGTTGCAGACAAACAAGTATGGGACTGAATACACAAAGCCACATTTCTCCAGAGTACAGCTTGGACCAAGCACGAACAGGAACACAAGAGCAGAAAGCCAACGTCCAAATCTACCCTTGGATGCAGCGAATGAACTCTCACAGCGGA…
✗	✗	HOXCa	HOXC5a	evm.model.scaffold92.87	scaffold92	-	1290239	1291717	ATGAGCTCGTACGCAAATGACACAACGTTTAGGCAAACGCATGAGGTACCTAAATACAATATGCAGAATTTGGGAGGCTACAGTTCTCTTTCAGAGCGCCATCAATCTAATCTCCACGGTTTCAATGGTCGTCATTTCAACGGAACATTTACTTCTTCTATCCCTATCGCGAACTCTTTTGAACGAGAAGAGATGAAAAGTATCTTGCGCTGCAACACGGATACTCATCTACCAACACGACCACAGCTGCCAGTAGTCTCCAGTAGCTCCGTAGAAGCGAACGGACTTAACAACTGTTGTAATGGGCTGTTAAACGAAGAGATTGACAGGGGCATGGAGCTGACGAAAACATCCAACGACAGAATTGAAGAAAGCAAGATGAAAATCGAAGCTGTGCAC…
✓	✓	HOXCa	HOXC4a	evm.model.scaffold92.86	scaffold92	-	1282070	1283413	ATGATCATGAGCTCGTATTTGATGGACTCTAACTACATTGATCCGAAATTTCCTCCATGTGAGGAATATTCGCAAAATAGCTACATCCCAGAACATAGTCCAGAATATTATAGCCGCGCAAGGGACCCTGGCTACCAGCATCACCATCAGGAGTTATATCCTCCGCGGGCGAACTACCAAGAACGCCAATATAACTGTCCAAGCATCCCCGAACCTGACACACCAAGAGGACATGGACTACCCCATTCGGCACACCTGCTTGCAGGAAAAGGACAACCGGCCTCATGTGAGACCCCACAGTTATCAATGTCCCCATCCACCCCCCCGGCTGCATCCTCCGCCTGCAACCAAGCTACACCGGAGCATCCAAACAGCGCAGCCTCCTCCAAGCAGCCAGTG…
✗	✗	HOXCa	HOXC3a	evm.model.scaffold92.85	scaffold92	-	1271262	1273686	ATGCTTGGCACCACTTCAGTCAAGTTTGGATACATCTCTGGATTCAACGCCGGAAATCATGGAGGCCAAGAGACAGCAGCTGGAGAGGTCCAACCGGTTCAGCAGAACTTCCCGTCTTCTGCCAATGCCAGGTGGCACCAGGCTGACTCATATTGCAGCCTATTGAACTCCGTGGACAAAAATGATGACAGTAACAAAGAAGTTATCAGTAGTTTGAAGAGTTTCTGTCCAGCTACTAGCTGCTATTCAGCAAGGCAGATATTTCCCTGGATGAAAGATTGGCGGCGTACCAACGACCAGAGAACGACAGAATTACAAGAGTTAGTCAGTGGAGGTGAGCCGTGTCTTCCAGGGAAGGGTCAAGACAGAGGGAGGCGCGACCGAACAGCTTTCACAAGC…
✓	✗	HOXCa	HOXC1a	evm.model.scaffold92.84	scaffold92	-	1261624	1265195	ATGACTTCGTATCAAGAGTTAACGAGTGAAAGAGAGAATAGCTTTCTGTTCATCGGGGGGTACCGACCAAGAGAAGTCAGAACACGACAGTTGGACCACAACTCTGGACTCAGTCAAGGCAAGGAGGGTAACTTCGGAGTTGTCTCAGAAGTTTTAAATCCTCACTGTGACTTGTCACTCAGCACTGAAAACGGCGTCTTGCCTGTGCCTCTGAACTCGGCCAGCAGTCTTCTGTCCCCGAGTCTGGACTTCTCACGCCCACCGGCCTGCCTCCACTACCCCAGTGTTCCCTTGCTCTTAACTGCAGAAGAATTCCCTGGACTTGGATACGCTTCGTCAACAATCAACACCCGTAATGAGACGCACTGCGACTTTGGGCAATACAACGCGCATTTCCAA…
