# Supplementary material for: Insights into the Evolution of Neoteny from the Genome of the Asian Icefish Protosalanx chinensis
Source: iScience. 2020 Jun 14;23(7):101267. doi: 10.1016/j.isci.2020.101267 (PMC7327861; doi:10.1016/j.isci.2020.101267)
Supplement: Table S18. Single Copy-Gene Families Unique to P. chinensis, Related to Figure 4 — P. chinensis was compared with Gasterosteus aculeatus, Danio rerio, Lepisosteus oculatus, Gadus morhu, Takifugu rubripes, Nothobranchius furzeri, Esox lucius, Oreochromis niloticus, Xiphophorus maculatus, Oryzias latipes, Salmo salar, Scleropages formosus, Anguilla rostrata, Latimeria chalumnae, Hippocampus comes, Ictalurus punctatus, and Callorhinchus milii. [file mmc4.xlsx]

## Sheet: Sheet1
gene family ID	P. chinensis gene ID	Pfam accession(s)		Pfam Summary descriptor
22774	evm.model.scaffold95.105_YY
21646	evm.model.scaffold132.88_YY
20441	evm.model.scaffold40.180_YY,evm.model.scaffold40.181_YY,evm.model.scaffold633.1_YY	PF03567(Sulfotransfer_2)		Sulfotransferase family
20440	evm.model.scaffold32.89_YY,evm.model.scaffold34.440_YY,evm.model.scaffold482.1_YY	PF00167(FGF)		Fibroblast growth factor
21377	evm.model.scaffold132.186_YY
21861	evm.model.scaffold142.157_YY
22267	evm.model.scaffold65.20_YY	PF01153(Glypican)		Glypican
22760	evm.model.scaffold24.41_YY
22764	evm.model.scaffold22.196_YY
22768	evm.model.scaffold126.213_YY	PF07686(V-set)		Immunoglobulin V-set domain
22769	evm.model.scaffold100.131_YY	PF00069(Pkinase)		Protein kinase domain
21916	evm.model.scaffold156.31_YY	PF12068(DUF3548)		Domain of unknown function (DUF3548)
22007	evm.model.scaffold68.1411_YY
25664	evm.model.scaffold1367.6_YY,evm.model.scaffold1367.7_YY
25665	evm.model.scaffold1413.1_YY,evm.model.scaffold34.1900_YY
25666	evm.model.scaffold142.228_YY,evm.model.scaffold3.76_YY	PF00071(Ras)		Ras family
25667	evm.model.scaffold1446.1_YY,evm.model.scaffold946.1_YY	PF00026(Asp), PF03489(SapB_2), PF05184(SapB_1)		Eukaryotic aspartyl protease, Saposin-like type B, region 2, Saposin-like type B, region 1
25660	evm.model.scaffold126.150_YY,evm.model.scaffold126.151_YY
25661	evm.model.scaffold126.39_YY,evm.model.scaffold832.1_YY	PF15156(CLN6)		Ceroid-lipofuscinosis neuronal protein 6
25662	evm.model.scaffold126.460_YY,evm.model.scaffold126.462_YY	PF00100(Zona_pellucida),		Zona pellucida-like domain, Trefoil (P-type) domain
		PF00088(Trefoil)
25663	evm.model.scaffold1360.1_YY,evm.model.scaffold1650.1_YY	PF00067(p450)		Cytochrome P450
25668	evm.model.scaffold145.225_YY,evm.model.scaffold145.226_YY	PF03441(FAD_binding_7), PF00875(DNA_photolyase)		FAD binding domain of DNA photolyase, DNA photolyase
25669	evm.model.scaffold145.268_YY,evm.model.scaffold92.458_YY
17785	evm.model.scaffold34.1654.1_YY	PF00106(adh_short)		short chain dehydrogenase
22715	evm.model.scaffold68.252_YY	PF00651(BTB), PF01344(Kelch_1)		BTB/POZ domain, Kelch motif
25682	evm.model.scaffold68.1169_YY,evm.model.scaffold68.1170_YY	PF04970(LRAT)		Lecithin retinol acyltransferase
25683	evm.model.scaffold68.2126_YY,evm.model.scaffold68.2219_YY	PF07738(Sad1_UNC)		Sad1 / UNC-like C-terminal
25680	evm.model.scaffold479.1_YY,evm.model.scaffold779.1_YY
25681	evm.model.scaffold65.212_YY,evm.model.scaffold65.213_YY	PF07648(Kazal_2)		Kazal-type serine protease inhibitor domain
25686	evm.model.scaffold84.19_YY,evm.model.scaffold84.20_YY	PF01434(Peptidase_M41)		Peptidase family M41
25687	evm.model.scaffold92.267_YY,evm.model.scaffold92.268_YY
25684	evm.model.scaffold69.31_YY,evm.model.scaffold69.32_YY
25685	evm.model.scaffold83.43_YY,evm.model.scaffold83.44_YY	PF00059(Lectin_C)		Lectin C-type domain
19076	evm.model.scaffold72.81_YY
18971	evm.model.scaffold6.11_YY
22276	evm.model.scaffold32.72_YY
20436	evm.model.scaffold156.65_YY,evm.model.scaffold203.1_YY,evm.model.scaffold70.5_YY	PF13465(zf-H2C2_2)		Zinc-finger double domain
20437	evm.model.scaffold159.532_YY,evm.model.scaffold159.533_YY,evm.model.scaffold159.534_YY
20435	evm.model.scaffold128.17_YY,evm.model.scaffold128.20_YY,evm.model.scaffold155.11_YY
22703	evm.model.scaffold62.6_YY	PF00289(CPSase_L_chain)		Biotin carboxylase, N-terminal domain
20438	evm.model.scaffold159.779_YY,evm.model.scaffold1729.57_YY,evm.model.scaffold998.3_YY	PF00632(HECT)		HECT-domain (ubiquitin-transferase)
20439	evm.model.scaffold27.150_YY,evm.model.scaffold34.1684_YY,evm.model.scaffold36.9_YY
22256	evm.model.scaffold148.579_YY
22257	evm.model.scaffold92.233_YY	PF07690(MFS_1)		Major Facilitator Superfamily
21822	evm.model.scaffold145.305_YY
18600	evm.model.scaffold68.290_YY,evm.model.scaffold68.291_YY,evm.model.scaffold68.292_YY,evm.model.scaffold68.293_YY
12936	evm.model.scaffold578.1_YY	PF00106(adh_short)		Short chain dehydrogenase
22796	evm.model.scaffold189.13_YY
25659	evm.model.scaffold1227.1_YY,evm.model.scaffold153.323_YY	PF04548(AIG1)		AIG1 family
25658	evm.model.scaffold122.71_YY,evm.model.scaffold82.456_YY	PF12348(CLASP_N)		CLASP N terminal
25655	evm.model.scaffold1.63_YY,evm.model.scaffold111.39_YY
25657	evm.model.scaffold1121.1_YY,evm.model.scaffold26.17_YY
25656	evm.model.scaffold100.141_YY,evm.model.scaffold1487.1_YY	PF15308(CEP170_C)		CEP170 C-terminus
22803	evm.model.scaffold165.72_YY	PF01094(ANF_receptor)		Receptor family ligand binding region
22802	evm.model.scaffold148.426_YY	PF12052(VGCC_beta4Aa_N)		Voltage gated calcium channel subunit beta domain 4Aa N terminal
13	evm.model.scaffold1525.16_YY	PF01275(Myelin_PLP)		Myelin proteolipid protein (PLP or lipophilin)
21882	evm.model.scaffold1586.4_YY
22110	evm.model.scaffold34.571_YY
22813	evm.model.scaffold1323.75_YY	PF13639(zf-RING_2)		Ring finger domain
22810	evm.model.scaffold69.414_YY
16627	evm.model.scaffold148.512_YY	PF13855(LRR_8), PF00560(LRR_1), PF01462(LRRNT)		Leucine rich repeat, Leucine Rich Repeat, Leucine rich repeat N-terminal domain
22751	evm.model.scaffold40.565_YY
22750	evm.model.scaffold721.1_YY
16621	evm.model.scaffold1223.1_YY	PF00501(AMP-binding), PF13193(AMP-binding_C)		AMP-binding enzyme, AMP-binding enzyme C-terminal domain
21426	evm.model.scaffold69.168_YY	PF07690(MFS_1)		Major Facilitator Superfamily
19234	evm.model.scaffold153.388_YY
12353	evm.model.scaffold67.191_YY	PF12796(Ank_2), PF13606(Ank_3)		Ankyrin repeats (3 copies), Ankyrin repeat
19032	evm.model.scaffold82.29_YY
25679	evm.model.scaffold430.2_YY,evm.model.scaffold981.2_YY	PF03764(EFG_IV), PF00679(EFG_C)		Elongation factor G, domain IV, Elongation factor G C-terminus
25678	evm.model.scaffold1769.1_YY,evm.model.scaffold915.1_YY	PF00168(C2)		C2 domain
22105	evm.model.scaffold1.154_YY
25673	evm.model.scaffold162.97_YY,evm.model.scaffold162.98_YY	PF00001(7tm_1)		7 transmembrane receptor (rhodopsin family)
25672	evm.model.scaffold162.185_YY,evm.model.scaffold1721.1_YY	PF00030(Crystall)		Beta/Gamma crystallin
25671	evm.model.scaffold159.646_YY,evm.model.scaffold92.89_YY
25670	evm.model.scaffold1465.1_YY,evm.model.scaffold382.1_YY	PF00856(SET), PF12881(NUT_N)		SET domain, NUT protein
25677	evm.model.scaffold1754.1_YY,evm.model.scaffold309.1_YY	PF00413(Peptidase_M10),PF01471(PG_binding_1)		Matrixin, Putative peptidoglycan binding domain
25676	evm.model.scaffold1739.1_YY,evm.model.scaffold641.1_YY	PF00481(PP2C)		Protein phosphatase 2C
25675	evm.model.scaffold1729.1_YY,evm.model.scaffold283.2_YY
25674	evm.model.scaffold165.5_YY,evm.model.scaffold476.36_YY	PF03133(TTL)		Tubulin-tyrosine ligase family
17170	evm.model.scaffold1342.17_YY
22064	evm.model.scaffold95.167_YY
948	evm.model.scaffold55.277_YY
21419	evm.model.scaffold40.398_YY
21555	evm.model.scaffold34.768_YY
21638	evm.model.scaffold126.22_YY
22192	evm.model.scaffold29.116_YY		PF08412(Ion_trans_N)		Ion transport protein N-terminal
