# Supplementary material for: Insights into the Evolution of Neoteny from the Genome of the Asian Icefish Protosalanx chinensis
Source: iScience. 2020 Jun 14;23(7):101267. doi: 10.1016/j.isci.2020.101267 (PMC7327861; doi:10.1016/j.isci.2020.101267)
Supplement: Table S20. Positively Selected Genes in P. chinensis and Their Gene Ontology and KEGG Pathway Enrichment, Related to Figure 5 — “Pvalue” refers to the nominal P value; “AdjustedPv,” Benjamini-Hochberg-corrected P value. [file mmc5.xlsx]

## Sheet: PSG genes overview
GeneID	Swissprot	NR	KEGG	GO	Interpro	PFAM
evm.model.scaffold0.46	WW domain-containing oxidoreductase OS=Danio rerio GN=wwox PE=2 SV=1	unnamed protein product, partial [Oncorhynchus mykiss]	wwox; WW domain containing oxidoreductase; K19329 WW domain-containing oxidoreductase (A)	Molecular Function: protein binding (GO:0005515)	IPR001202; WW domain	PF00397(WW)
evm.model.scaffold1.17	Pre-mRNA-splicing factor 38A OS=Danio rerio GN=prpf38a PE=2 SV=1	Pre-mRNA-splicing factor 38A [Fukomys damarensis]	prpf38a; pre-mRNA processing factor 38A; K12849 pre-mRNA-splicing factor 38A (A)	-	IPR005037; Pre-mRNA-splicing factor 38	PF03371(PRP38)
evm.model.scaffold1.211	KN motif and ankyrin repeat domain-containing protein 4 OS=Homo sapiens GN=KANK4 PE=2 SV=1	PREDICTED: KN motif and ankyrin repeat domain-containing protein 4 [Esox lucius]	uncharacterized LOC102942920; K06269 serine/threonine-protein phosphatase PP1 catalytic subunit [EC:3.1.3.16] (A)	-	IPR021939; Kank N-terminal motif	PF12075(KN_motif)
evm.model.scaffold1.79	Transcription factor HES-1-B OS=Xenopus laevis GN=hes1-b PE=2 SV=1	Transcription factor HES-1 [Salmo salar]	her6, HER-6, cb129; hairy-related 6; K06054 hairy and enhancer of split 1 (A)	Molecular Function: DNA binding (GO:0003677),Biological Process: regulation of transcription, DNA-dependent (GO:0006355),Molecular Function: protein dimerization activity (GO:0046983)	IPR018352; Orange subgroup	PF00010(HLH)
evm.model.scaffold100.147	DnaJ homolog subfamily C member 17 OS=Bos taurus GN=DNAJC17 PE=2 SV=1	PREDICTED: dnaJ homolog subfamily C member 17 [Esox lucius]	dnajc17; DnaJ (Hsp40) homolog, subfamily C, member 17; K09537 DnaJ homolog subfamily C member 17 (A)	-	-	-
evm.model.scaffold100.186	Coiled-coil domain-containing protein 28B OS=Mus musculus GN=Ccdc28b PE=1 SV=3	PREDICTED: coiled-coil domain-containing protein 28B isoform X1 [Esox lucius]	integrator complex subunit 1-like; K13138 integrator complex subunit 1 (A)	-	IPR025271; Domain of unknown function DUF4061	PF13270(DUF4061)
evm.model.scaffold100.190	Protein archease OS=Danio rerio GN=zbtb8os PE=2 SV=2	PREDICTED: protein archease [Cynoglossus semilaevis]	-	-	IPR023572; Archease domain	PF01951(Archease)
evm.model.scaffold100.34	Cysteine-rich protein 2 OS=Mus musculus GN=Crip2 PE=1 SV=1	PREDICTED: cysteine-rich protein 2-like [Oryzias latipes]	ras association domain-containing protein 2-like; K09851 Ras association domain-containing protein 2/4 (A)	Molecular Function: zinc ion binding (GO:0008270)	IPR001781; Zinc finger, LIM-type	PF00412(LIM)
evm.model.scaffold100.47	Mitochondrial 2-oxodicarboxylate carrier OS=Pongo abelii GN=SLC25A21 PE=2 SV=1	PREDICTED: mitochondrial 2-oxodicarboxylate carrier isoform X2 [Danio rerio]	slc25a21, zgc:153387; solute carrier family 25 (mitochondrial oxoadipate carrier), member 21; K15110 solute carrier family 25 (mitochondrial 2-oxodicarboxylate transporter), member 21 (A)	-	IPR018108; Mitochondrial substrate/solute carrier	PF00153(Mito_carr)
evm.model.scaffold101.92	Dymeclin OS=Xenopus laevis GN=dym PE=2 SV=1	PREDICTED: dymeclin isoform X1 [Larimichthys crocea]	-	-	IPR019142; Dymeclin	PF09742(Dymeclin)
evm.model.scaffold106.180	Cytochrome c oxidase assembly protein COX15 homolog OS=Bos taurus GN=COX15 PE=2 SV=1	PREDICTED: cytochrome c oxidase assembly protein COX15 homolog [Notothenia coriiceps]	cytochrome c oxidase assembly protein COX15 homolog; K02259 cytochrome c oxidase assembly protein subunit 15 (A)	Biological Process: heme a biosynthetic process (GO:0006784),Cellular Component: membrane (GO:0016020),Molecular Function: oxidoreductase activity, acting on the CH-CH group of donors (GO:0016627),Biological Process: oxidation-reduction process (GO:0055114)	IPR003780; Heme A synthase	PF02628(COX15-CtaA)
evm.model.scaffold106.247	cAMP and cAMP-inhibited cGMP 3',5'-cyclic phosphodiesterase 10A OS=Rattus norvegicus GN=Pde10a PE=1 SV=1	PREDICTED: cAMP and cAMP-inhibited cGMP 3',5'-cyclic phosphodiesterase 10A isoform X2 [Astyanax mexicanus]	pde10a, zgc:56689; phosphodiesterase 10A (EC:3.1.4.17); K18438 cAMP and cAMP-inhibited cGMP 3',5'-cyclic phosphodiesterase 10 [EC:3.1.4.17 3.1.4.35] (A)	Molecular Function: catalytic activity (GO:0003824),Molecular Function: 3',5'-cyclic-nucleotide phosphodiesterase activity (GO:0004114),Molecular Function: protein binding (GO:0005515),Biological Process: signal transduction (GO:0007165),Molecular Function: phosphoric diester hydrolase activity (GO:0008081)	IPR023088; 3'5'-cyclic nucleotide phosphodiesterase	PF01590(GAF)
evm.model.scaffold108.105	Signal-transducing adaptor protein 2 OS=Homo sapiens GN=STAP2 PE=1 SV=2	Signal-transducing adaptor protein 2 [Larimichthys crocea]	-	-	-	-
evm.model.scaffold108.141	Methionine aminopeptidase 1D, mitochondrial OS=Danio rerio GN=metap1d PE=2 SV=1	PREDICTED: methionine aminopeptidase 1D, mitochondrial-like [Oreochromis niloticus]	metap1d; methionyl aminopeptidase type 1D (mitochondrial); K01265 methionyl aminopeptidase [EC:3.4.11.18] (A)	Molecular Function: aminopeptidase activity (GO:0004177),Biological Process: proteolysis (GO:0006508),Molecular Function: metalloexopeptidase activity (GO:0008235),Biological Process: cellular process (GO:0009987)	IPR001714; Peptidase M24, methionine aminopeptidase	PF00557(Peptidase_M24)
evm.model.scaffold108.468	Ribonuclease P protein subunit p40 OS=Homo sapiens GN=RPP40 PE=1 SV=3	ribonuclease P protein subunit p40 [Salmo salar]	rpp40, rpp40l, zgc:86704; ribonuclease P/MRP 40 subunit (EC:3.1.26.5); K14530 ribonucleases P/MRP protein subunit RPP40 [EC:3.1.26.5] (A)	-	IPR013893; Ribonuclease P, Rpp40	PF08584(Ribonuc_P_40)
evm.model.scaffold109.7.1	Meiotic recombination protein DMC1/LIM15 homolog OS=Homo sapiens GN=DMC1 PE=1 SV=2	RecA homolog DMC1 [Anguilla japonica]	dmc1; DNA meiotic recombinase 1; K10872 meiotic recombination protein DMC1 (A)	Molecular Function: nucleotide binding (GO:0000166),Molecular Function: DNA binding (GO:0003677),Molecular Function: ATP binding (GO:0005524),Biological Process: DNA metabolic process (GO:0006259),Molecular Function: DNA-dependent ATPase activity (GO:0008094),Molecular Function: nucleoside-triphosphatase activity (GO:0017111)	IPR020588; DNA recombination/repair protein RecA/RadB, ATP-binding domain	PF08423(Rad51)
evm.model.scaffold109.92	Class A basic helix-loop-helix protein 15 OS=Mus musculus GN=Bhlha15 PE=2 SV=1	unnamed protein product [Oncorhynchus mykiss]	bhlha15; basic helix-loop-helix family, member a15; K08040 class B basic helix-loop-helix protein 8 (A)	Molecular Function: protein dimerization activity (GO:0046983)	IPR011598; Myc-type, basic helix-loop-helix (bHLH) domain	PF00010(HLH)
evm.model.scaffold110.112	Homeobox protein Nkx-2.5 OS=Gallus gallus GN=NKX-2.5 PE=2 SV=1	unnamed protein product [Oncorhynchus mykiss]	nkx2.5, nk2.5, nkx2-5, zgc:111912; NK2 homeobox 5; K09345 homeobox protein Nkx-2.5 (A)	Molecular Function: sequence-specific DNA binding transcription factor activity (GO:0003700),Biological Process: regulation of transcription, DNA-dependent (GO:0006355),Molecular Function: sequence-specific DNA binding (GO:0043565)	IPR020479; Homeodomain, metazoa	PF00046(Homeobox)
evm.model.scaffold110.170	Mediator of RNA polymerase II transcription subunit 12 OS=Danio rerio GN=med12 PE=2 SV=1	PREDICTED: mediator of RNA polymerase II transcription subunit 12 isoform X9 [Stegastes partitus]	med12, trap230; mediator complex subunit 12; K15162 mediator of RNA polymerase II transcription subunit 12 (A)	Molecular Function: RNA polymerase II transcription cofactor activity (GO:0001104),Biological Process: regulation of transcription from RNA polymerase II promoter (GO:0006357),Molecular Function: beta-catenin binding (GO:0008013),Cellular Component: mediator complex (GO:0016592)	IPR021990; Mediator complex, subunit Med12, LCEWAV-domain	PF09497(Med12)
evm.model.scaffold110.198	Lysosome-associated membrane glycoprotein 2 OS=Gallus gallus GN=LAMP2 PE=2 SV=1	PREDICTED: lysosome-associated membrane glycoprotein 2 isoform X1 [Poecilia formosa]	lamp2; lysosomal-associated membrane protein 2; K06528 lysosomal-associated membrane protein 1/2 (A)	Cellular Component: membrane (GO:0016020)	IPR002000; Lysosome-associated membrane glycoprotein	PF01299(Lamp)
evm.model.scaffold110.26	Endoplasmic reticulum-Golgi intermediate compartment protein 1 OS=Danio rerio GN=ergic1 PE=2 SV=1	PREDICTED: endoplasmic reticulum-Golgi intermediate compartment protein 1 isoform X2 [Esox lucius]	acyl-CoA thioester hydrolase-like (ISS); K17361 acyl-coenzyme A thioesterase 9 [EC:3.1.2.-] (A)	-	IPR012936; Endoplasmic reticulum vesicle transporter, C-terminal	PF13850(ERGIC_N)
evm.model.scaffold110.348	Alpha-(1,3)-fucosyltransferase 11 OS=Oryzias latipes GN=fut11 PE=2 SV=1	PREDICTED: alpha-(1,3)-fucosyltransferase 11-like isoform X4 [Oreochromis niloticus]	fut11; fucosyltransferase 11 (alpha (1,3) fucosyltransferase); K11257 galactoside 3-L-fucosyltransferase 11 [EC:2.4.1.-] (A)	Biological Process: protein glycosylation (GO:0006486),Molecular Function: fucosyltransferase activity (GO:0008417),Cellular Component: membrane (GO:0016020)	IPR001503; Glycosyl transferase, family 10	PF00852(Glyco_transf_10)
evm.model.scaffold110.48	Proheparin-binding EGF-like growth factor OS=Gallus gallus GN=HBEGF PE=1 SV=1	PREDICTED: proheparin-binding EGF-like growth factor [Esox lucius]	proheparin-binding EGF-like growth factor; K08523 heparin-binding EGF-like growth factor (A)	Molecular Function: protein binding (GO:0005515)	IPR015497; Epidermal growth factor receptor ligand	-
evm.model.scaffold113.196_evm.model.scaffold113.195	Peroxisome proliferator-activated receptor gamma coactivator 1-alpha OS=Bos taurus GN=PPARGC1A PE=2 SV=1	PREDICTED: peroxisome proliferator-activated receptor gamma coactivator 1-alpha [Astyanax mexicanus]	ppargc1a, PGC-1, PGC-1alpha, PGC1, gb:dq017637, ppargc1al; peroxisome proliferator-activated receptor gamma, coactivator 1 alpha; K07202 alpha peroxisome proliferator-activated receptor gamma coactivator 1-alpha (A)	Molecular Function: nucleic acid binding (GO:0003676)	IPR000504; RNA recognition motif domain	PF00076(RRM_1)
evm.model.scaffold114.155	KH domain-containing, RNA-binding, signal transduction-associated protein 3 OS=Mus musculus GN=Khdrbs3 PE=1 SV=1	PREDICTED: KH domain-containing, RNA-binding, signal transduction-associated protein 3, partial [Larimichthys crocea]	khdrbs3; KH domain containing, RNA binding, signal transduction associated 3; K14942 KH domain-containing, RNA-binding, signal transduction-associated protein 3 (A)	Molecular Function: RNA binding (GO:0003723)	IPR004087; K Homology domain	-
evm.model.scaffold114.179.3	Phosphatase and actin regulator 4A OS=Danio rerio GN=phactr4a PE=3 SV=2	PREDICTED: phosphatase and actin regulator 4A-like [Stegastes partitus]	phosphatase and actin regulator 4A-like; K17585 phosphatase and actin regulator 4 (A)	-	IPR004018; RPEL repeat	PF02755(RPEL)
evm.model.scaffold114.256	Alpha-catulin OS=Pongo abelii GN=CTNNAL1 PE=2 SV=1	PREDICTED: alpha-catulin [Stegastes partitus]	hypothetical protein; K18763 la-related protein 4 (A)	Molecular Function: structural molecule activity (GO:0005198),Biological Process: cell adhesion (GO:0007155),Cellular Component: actin cytoskeleton (GO:0015629)	IPR006077; Vinculin/alpha-catenin	PF01044(Vinculin)
evm.model.scaffold114.85	Protein FAM65B OS=Danio rerio GN=fam65b PE=2 SV=1	PREDICTED: protein FAM65B isoform X2 [Stegastes partitus]	-	-	IPR026136; Protein FAM65	-
evm.model.scaffold114.94	N-terminal EF-hand calcium-binding protein 1 OS=Pongo abelii GN=NECAB1 PE=2 SV=1	Xb51 [Danio rerio]	-	Molecular Function: calcium ion binding (GO:0005509)	IPR007138; Antibiotic biosynthesis monooxygenase	PF13202(EF-hand_5)
evm.model.scaffold115.334	Fanconi anemia group M protein OS=Homo sapiens GN=FANCM PE=1 SV=2	PREDICTED: Fanconi anemia group M protein [Esox lucius]	fancm; Fanconi anemia, complementation group M; K10896 fanconi anemia group M protein (A)	Molecular Function: nucleic acid binding (GO:0003676),Molecular Function: DNA binding (GO:0003677),Molecular Function: helicase activity (GO:0004386),Molecular Function: nuclease activity (GO:0004518),Molecular Function: ATP binding (GO:0005524),Molecular Function: ATP-dependent helicase activity (GO:0008026)	IPR014001; Helicase, superfamily 1/2, ATP-binding domain	PF00271(Helicase_C)
evm.model.scaffold115.437	Transmembrane protein 260 OS=Mus musculus GN=Tmem260 PE=2 SV=2	PREDICTED: transmembrane protein 260 [Takifugu rubripes]	-	-	IPR021280; Protein of unknown function DUF2723	PF11028(DUF2723)
evm.model.scaffold117.53	mRNA cap guanine-N7 methyltransferase OS=Danio rerio GN=rnmt PE=3 SV=1	PREDICTED: mRNA cap guanine-N7 methyltransferase isoform X2 [Esox lucius]	rnmt, im:6910566, si:ch211-105d11.3, wu:fi09c12; RNA (guanine-7-) methyltransferase (EC:2.1.1.56); K00565 mRNA (guanine-N7-)-methyltransferase [EC:2.1.1.56] (A)	-	IPR004971; mRNA (guanine-N(7))-methyltransferase domain	PF03291(Pox_MCEL)
evm.model.scaffold119.24.1	SLAIN motif-containing protein 2 OS=Bos taurus GN=SLAIN2 PE=2 SV=1	PREDICTED: SLAIN motif-containing protein 2-like isoform X2 [Pundamilia nyererei]	slain2; SLAIN motif family, member 2; K16580 SLAIN motif-containing protein 1/2 (A)	-	IPR026179; SLAIN motif-containing protein	PF15301(SLAIN)
evm.model.scaffold122.76.1	Regulation of nuclear pre-mRNA domain-containing protein 1A OS=Mus musculus GN=Rprd1a PE=2 SV=1	PREDICTED: regulation of nuclear pre-mRNA domain-containing protein 1A isoform X2 [Esox lucius]	uncharacterized LOC560642; K14695 solute carrier family 30 (zinc transporter), member 8 (A)	-	IPR006903; RNA polymerase II-binding domain	PF04818(CTD_bind)
evm.model.scaffold124.8	Structural maintenance of chromosomes protein 3 OS=Xenopus laevis GN=smc3 PE=1 SV=2	PREDICTED: structural maintenance of chromosomes protein 3 [Fundulus heteroclitus]	smc3; structural maintenance of chromosomes 3; K06669 structural maintenance of chromosome 3 (chondroitin sulfate proteoglycan 6) (A)	Molecular Function: protein binding (GO:0005515),Molecular Function: ATP binding (GO:0005524),Cellular Component: chromosome (GO:0005694),Biological Process: chromosome organization (GO:0051276)	IPR010935; SMCs flexible hinge	PF06470(SMC_hinge)
evm.model.scaffold126.110	E3 ubiquitin-protein ligase RFWD3 OS=Homo sapiens GN=RFWD3 PE=1 SV=3	PREDICTED: E3 ubiquitin-protein ligase RFWD3 isoform X1 [Esox lucius]	rfwd3; ring finger and WD repeat domain 3; K15691 E3 ubiquitin-protein ligase RFWD3 [EC:2.3.2.27] (A)	Molecular Function: protein binding (GO:0005515),Molecular Function: zinc ion binding (GO:0008270)	IPR001841; Zinc finger, RING-type	PF13639(zf-RING_2)
evm.model.scaffold126.221	WASH complex subunit 7 OS=Homo sapiens GN=KIAA1033 PE=1 SV=2	PREDICTED: WASH complex subunit 7 isoform X2 [Pan paniscus]	gb:eb910990, kiaa1033; si:dkey-23p11.2; K18465 WASH complex subunit 7 (A)	-	IPR028283; WASH complex subunit 7, C-terminal	PF14746(WASH-7_C)
evm.model.scaffold126.373	Aldo-keto reductase family 4 member C9 OS=Arabidopsis thaliana GN=AKR4C9 PE=1 SV=1	unnamed protein product [Oncorhynchus mykiss]	aldose reductase-related protein 2-like; K00011 aldehyde reductase [EC:1.1.1.21] (A)	Molecular Function: oxidoreductase activity (GO:0016491),Biological Process: oxidation-reduction process (GO:0055114)	IPR023210; NADP-dependent oxidoreductase domain	PF00248(Aldo_ket_red)
evm.model.scaffold126.379	C-Maf-inducing protein OS=Xenopus laevis GN=cmip PE=2 SV=2	PREDICTED: C-Maf-inducing protein isoform X1 [Poecilia reticulata]	-	-	-	PF13516(LRR_6)
evm.model.scaffold126.413	Protein BANP OS=Danio rerio GN=banp PE=2 SV=1	PREDICTED: protein BANP isoform X3 [Tarsius syrichta]	-	-	IPR018379; BEN domain	PF10523(BEN)
evm.model.scaffold126.482	Putative helicase Mov10l1 OS=Homo sapiens GN=MOV10L1 PE=2 SV=1	PREDICTED: putative helicase Mov10l1 [Esox lucius]	mov10l1; Mov10 RISC complex RNA helicase like 1; K13983 putative helicase MOV10L1 [EC:3.6.4.13] (A)	-	-	PF13086(AAA_11)
evm.model.scaffold127.335	T-complex protein 1 subunit alpha OS=Paleosuchus palpebrosus GN=TCP1 PE=2 SV=1	T-complex protein 1 subunit alpha-like [Scleropages formosus]	TCP1; t-complex 1; K09493 T-complex protein 1 subunit alpha (A)	Molecular Function: ATP binding (GO:0005524),Biological Process: protein folding (GO:0006457),Biological Process: cellular protein metabolic process (GO:0044267),Molecular Function: unfolded protein binding (GO:0051082)	IPR017998; Chaperone tailless complex polypeptide 1 (TCP-1)	PF00118(Cpn60_TCP1)
evm.model.scaffold127.340	Fibronectin type III domain-containing protein 1 OS=Homo sapiens GN=FNDC1 PE=2 SV=4	PREDICTED: fibronectin type III domain-containing protein 1 isoform X2 [Esox lucius]	Neogenin precursor, putative; K06766 neogenin (A)	Molecular Function: protein binding (GO:0005515)	IPR003961; Fibronectin, type III	PF00041(fn3)
evm.model.scaffold13.11	Protein odr-4 homolog OS=Gallus gallus GN=ODR4 PE=2 SV=1	unnamed protein product [Oncorhynchus mykiss]	-	-	-	PF14778(ODR4-like)
evm.model.scaffold132.146	Guanine nucleotide-binding protein G(T) subunit gamma-T1 OS=Homo sapiens GN=GNGT1 PE=1 SV=2	PREDICTED: guanine nucleotide-binding protein G(T) subunit gamma-T1-like [Stegastes partitus]	guanine nucleotide-binding protein G(T) subunit gamma-T1-like; K04548 guanine nucleotide-binding protein G(T) subunit gamma-T1 (A)	Molecular Function: signal transducer activity (GO:0004871),Cellular Component: heterotrimeric G-protein complex (GO:0005834),Biological Process: G-protein coupled receptor signaling pathway (GO:0007186)	IPR015898; G-protein gamma-like domain	PF00631(G-gamma)
evm.model.scaffold132.155	HEPACAM family member 2 OS=Mus musculus GN=Hepacam2 PE=2 SV=1	PREDICTED: HEPACAM family member 2 [Esox lucius]	carcinoembryonic antigen-related cell adhesion molecule 2-like; K06499 carcinoembryonic antigen-related cell adhesion molecule (A)	Molecular Function: protein binding (GO:0005515)	IPR007110; Immunoglobulin-like domain	PF13895(Ig_2)
evm.model.scaffold132.38	Transmembrane protein 170B OS=Mus musculus GN=Tmem170b PE=3 SV=1	PREDICTED: transmembrane protein 170B [Esox lucius]	-	-	IPR019334; Transmembrane protein 170	PF10190(Tmemb_170)
evm.model.scaffold132.68	NudC domain-containing protein 1 OS=Danio rerio GN=nudcd1 PE=2 SV=1	PREDICTED: nudC domain-containing protein 1 [Larimichthys crocea]	-	-	IPR007052; CS domain	PF04969(CS)
evm.model.scaffold1323.32.1	Phospholipid-metabolizing enzyme A-C1 OS=Homo sapiens GN=HRASLS PE=2 SV=1	PREDICTED: phospholipid-metabolizing enzyme A-C1-like isoform X1 [Oreochromis niloticus]	Pla2g16, HRSL3, Hrasls3, Hrev107; phospholipase A2, group XVI (EC:3.1.1.4 3.1.1.32); K16817 HRAS-like suppressor 3 [EC:3.1.1.32 3.1.1.4] (A)	-	IPR007053; LRAT-like domain	PF04970(LRAT)
evm.model.scaffold1323.60	Transmembrane protein 165 OS=Homo sapiens GN=TMEM165 PE=1 SV=1	PREDICTED: transmembrane protein 165 [Stegastes partitus]	-	Cellular Component: membrane (GO:0016020)	IPR001727; Uncharacterised protein family UPF0016	PF01169(UPF0016)
evm.model.scaffold133.192	PR domain zinc finger protein 14 OS=Homo sapiens GN=PRDM14 PE=1 SV=1	PREDICTED: PR domain zinc finger protein 14 [Esox lucius]	NCOA2; nuclear receptor coactivator 2; K11255 nuclear receptor coactivator 2 (A)	Molecular Function: protein binding (GO:0005515),Molecular Function: metal ion binding (GO:0046872)	IPR015880; Zinc finger, C2H2-like	PF13894(zf-C2H2_4)
evm.model.scaffold133.319	Cullin-2 OS=Mus musculus GN=Cul2 PE=1 SV=2	PREDICTED: cullin-2 isoform X1 [Astyanax mexicanus]	cul2; cullin 2; K03870 cullin 2 (A)	Biological Process: ubiquitin-dependent protein catabolic process (GO:0006511),Cellular Component: cullin-RING ubiquitin ligase complex (GO:0031461),Molecular Function: ubiquitin protein ligase binding (GO:0031625)	IPR019559; Cullin protein, neddylation domain	PF10557(Cullin_Nedd8)
evm.model.scaffold135.1	Dolichyldiphosphatase 1 OS=Mus musculus GN=Dolpp1 PE=2 SV=1	unnamed protein product [Oncorhynchus mykiss]	dolpp1; dolichyldiphosphatase 1; K07252 dolichyldiphosphatase [EC:3.6.1.43] (A)	Molecular Function: catalytic activity (GO:0003824),Cellular Component: membrane (GO:0016020)	IPR000326; Phosphatidic acid phosphatase type 2/haloperoxidase	PF01569(PAP2)
evm.model.scaffold1367.127	Lupus La protein OS=Homo sapiens GN=SSB PE=1 SV=2	PREDICTED: lupus La protein [Esox lucius]	ssb; Sjogren syndrome antigen B (autoantigen La); K11090 lupus La protein (A)	Molecular Function: nucleic acid binding (GO:0003676),Molecular Function: RNA binding (GO:0003723),Cellular Component: nucleus (GO:0005634),Biological Process: RNA processing (GO:0006396),Cellular Component: ribonucleoprotein complex (GO:0030529)	IPR014886; RNA-binding motif	PF14259(RRM_6)
evm.model.scaffold1367.306	UBX domain-containing protein 4 OS=Mus musculus GN=Ubxn4 PE=1 SV=1	unnamed protein product [Oncorhynchus mykiss]	-	Molecular Function: protein binding (GO:0005515)	IPR001012; UBX	PF00789(UBX)
evm.model.scaffold1367.369	Krueppel-like factor 12 OS=Mus musculus GN=Klf12 PE=2 SV=2	PREDICTED: Krueppel-like factor 12 isoform X2 [Oryzias latipes]	klf12; Kruppel-like factor 12; K09205 krueppel-like factor 8/12 (A)	Molecular Function: metal ion binding (GO:0046872)	IPR015880; Zinc finger, C2H2-like	PF13465(zf-H2C2_2)
evm.model.scaffold137.60	Rhomboid-related protein 3 OS=Mus musculus GN=Rhbdl3 PE=2 SV=1	PREDICTED: rhomboid-related protein 3-like isoform X1 [Oreochromis niloticus]	rhbdl3; rhomboid, veinlet-like 3 (Drosophila); K02857 rhomboid-related protein 1/2/3 [EC:3.4.21.105] (A)	Molecular Function: serine-type endopeptidase activity (GO:0004252),Biological Process: proteolysis (GO:0006508),Cellular Component: integral to membrane (GO:0016021)	IPR002610; Peptidase S54, rhomboid	-
evm.model.scaffold137.77	Peroxisomal acyl-coenzyme A oxidase 1 OS=Pongo abelii GN=ACOX1 PE=2 SV=2	PREDICTED: peroxisomal acyl-coenzyme A oxidase 1 isoform X2 [Larimichthys crocea]	acox1, wu:fb59h12, zgc:114033, zgc:92584; acyl-CoA oxidase 1, palmitoyl (EC:1.3.3.6); K00232 acyl-CoA oxidase [EC:1.3.3.6] (A)	Molecular Function: acyl-CoA dehydrogenase activity (GO:0003995),Molecular Function: acyl-CoA oxidase activity (GO:0003997),Cellular Component: peroxisome (GO:0005777),Biological Process: fatty acid metabolic process (GO:0006631),Biological Process: fatty acid beta-oxidation (GO:0006635),Molecular Function: flavin adenine dinucleotide binding (GO:0050660),Biological Process: oxidation-reduction p…	IPR012258; Acyl-CoA oxidase	PF02770(Acyl-CoA_dh_M)
evm.model.scaffold138.30	Docking protein 1 OS=Homo sapiens GN=DOK1 PE=1 SV=1	PREDICTED: docking protein 1 [Clupea harengus]	dok1b, dok1, zgc:76914; docking protein 1b; K14752 docking protein 1 (A)	Molecular Function: insulin receptor binding (GO:0005158),Molecular Function: protein binding (GO:0005515),Molecular Function: phospholipid binding (GO:0005543)	IPR002404; Insulin receptor substrate-1, PTB	PF00169(PH)
evm.model.scaffold14.66	Transcription factor SOX-13 OS=Mus musculus GN=Sox13 PE=2 SV=4	PREDICTED: LOW QUALITY PROTEIN: transcription factor SOX-13 [Esox lucius]	sox13; SRY (sex determining region Y)-box 13; K09269 transcription factor SOX5/6/13 (SOX group D) (A)	-	-	-
evm.model.scaffold142.13	Ribosomal protein S6 kinase delta-1 OS=Homo sapiens GN=RPS6KC1 PE=1 SV=2	PREDICTED: ribosomal protein S6 kinase delta-1 [Larimichthys crocea]	snx15, zgc:64136; sorting nexin 15; K17927 sorting nexin-15 (A)	Molecular Function: protein kinase activity (GO:0004672),Molecular Function: protein binding (GO:0005515),Molecular Function: ATP binding (GO:0005524),Biological Process: protein phosphorylation (GO:0006468),Biological Process: cell communication (GO:0007154),Molecular Function: phosphatidylinositol binding (GO:0035091)	IPR007330; MIT	PF00069(Pkinase)
evm.model.scaffold142.171	Transmembrane protein 200A OS=Danio rerio GN=tmem200a PE=3 SV=1	PREDICTED: transmembrane protein 200A [Astyanax mexicanus]	-	-	IPR018787; Protein of unknown function DUF2371, TMEM200	PF10177(DUF2371)
evm.model.scaffold145.108.1	ERBB receptor feedback inhibitor 1 OS=Mus musculus GN=Errfi1 PE=1 SV=1	ERBB receptor feedback inhibitor 1 [Salmo salar]	activated CDC42 kinase 1-like; K08886 activated CDC42 kinase 1 [EC:2.7.10.2 2.7.11.1] (A)	-	IPR021619; EGFR receptor inhibitor Mig-6	PF11555(Inhibitor_Mig-6)
evm.model.scaffold145.159	Phosphatidate cytidylyltransferase, mitochondrial OS=Danio rerio GN=tamm41 PE=2 SV=1	PREDICTED: phosphatidate cytidylyltransferase, mitochondrial [Clupea harengus]	tamm41; TAM41 mitochondrial translocator assembly and maintenance homolog; K17807 mitochondrial translocator assembly and maintenance protein 41 (A)	-	IPR015222; Mitochondrial matrix Mmp37	PF09139(Mmp37)
evm.model.scaffold145.179	Alpha-1-syntrophin OS=Homo sapiens GN=SNTA1 PE=1 SV=1	unnamed protein product [Oncorhynchus mykiss]	CIRH1A; cirrhosis, autosomal recessive 1A (cirhin); K14548 U3 small nucleolar RNA-associated protein 4 (A)	-	IPR015482; Syntrophin	-
evm.model.scaffold145.292	Sterile alpha motif domain-containing protein 13 OS=Homo sapiens GN=SAMD13 PE=2 SV=1	PREDICTED: sterile alpha motif domain-containing protein 13 [Larimichthys crocea]	polyhomeotic-like protein 2; K11457 polyhomeotic-like protein 2 (A)	Molecular Function: protein binding (GO:0005515)	IPR021129; Sterile alpha motif, type 1	PF00536(SAM_1)
evm.model.scaffold145.339	HIV Tat-specific factor 1 homolog OS=Mus musculus GN=Htatsf1 PE=1 SV=1	PREDICTED: HIV Tat-specific factor 1 isoform X2 [Poecilia reticulata]	htatsf1; HIV-1 Tat specific factor 1; K13093 HIV Tat-specific factor 1 (A)	-	-	-
evm.model.scaffold145.37	Protein DDI1 homolog 2 OS=Danio rerio GN=ddi2 PE=2 SV=1	PREDICTED: protein DDI1 homolog 2-like isoform X1 [Haplochromis burtoni]	ddi2; DNA-damage inducible 1 homolog 2; K11885 DNA damage-inducible protein 1 (A)	Molecular Function: aspartic-type endopeptidase activity (GO:0004190),Biological Process: proteolysis (GO:0006508)	IPR019955; Ubiquitin supergroup	PF09668(Asp_protease)
evm.model.scaffold146.63	RAD50-interacting protein 1 OS=Homo sapiens GN=RINT1 PE=1 SV=1	unnamed protein product, partial [Oncorhynchus mykiss]	-	-	IPR007528; RINT-1/TIP-1	PF04437(RINT1_TIP1)
evm.model.scaffold146.79	SCY1-like protein 2 OS=Mus musculus GN=Scyl2 PE=1 SV=1	PREDICTED: SCY1-like protein 2 [Sus scrofa]	scyl2; SCY1-like 2 (S. cerevisiae); K17541 SCY1-like protein 2 (A)	-	-	-
evm.model.scaffold147.16	Cyclic AMP-dependent transcription factor ATF-4 OS=Danio rerio GN=atf4 PE=2 SV=1	PREDICTED: cyclic AMP-dependent transcription factor ATF-4-like [Neolamprologus brichardi]	cyclic AMP-dependent transcription factor ATF-4-like; K04374 cyclic AMP-dependent transcription factor ATF-4 (A)	Molecular Function: sequence-specific DNA binding transcription factor activity (GO:0003700),Biological Process: regulation of transcription, DNA-dependent (GO:0006355),Molecular Function: sequence-specific DNA binding (GO:0043565)	IPR004827; Basic-leucine zipper domain	PF00170(bZIP_1)
evm.model.scaffold148.470	AP-4 complex subunit beta-1 OS=Mus musculus GN=Ap4b1 PE=2 SV=2	PREDICTED: AP-4 complex subunit beta-1 [Stegastes partitus]	AP-4 complex subunit beta-1-like; K12401 AP-4 complex subunit beta-1 (A)	Biological Process: vesicle-mediated transport (GO:0016192)	IPR026739; AP complex subunit beta	-
evm.model.scaffold148.49	Non-homologous end-joining factor 1 OS=Danio rerio GN=nhej1 PE=2 SV=1	unnamed protein product [Oncorhynchus mykiss]	nhej1; nonhomologous end-joining factor 1; K10980 non-homologous end-joining factor 1 (A)	Cellular Component: nucleus (GO:0005634),Biological Process: DNA repair (GO:0006281)	IPR015381; XLF/Cernunnos	PF09302(XLF)
evm.model.scaffold148.652	Transcription factor AP-4 OS=Homo sapiens GN=TFAP4 PE=1 SV=2	PREDICTED: transcription factor AP-4 isoform X1 [Takifugu rubripes]	tfap4; transcription factor AP-4 (activating enhancer binding protein 4); K09108 transcription factor AP-4 (A)	Molecular Function: protein dimerization activity (GO:0046983)	IPR011598; Myc-type, basic helix-loop-helix (bHLH) domain	PF00010(HLH)
evm.model.scaffold148.659	Heat shock protein 75 kDa, mitochondrial OS=Homo sapiens GN=TRAP1 PE=1 SV=3	PREDICTED: heat shock protein 75 kDa, mitochondrial [Cynoglossus semilaevis]	trap1; TNF receptor-associated protein 1; K09488 TNF receptor-associated protein 1 (A)	Molecular Function: ATP binding (GO:0005524),Biological Process: protein folding (GO:0006457),Biological Process: response to stress (GO:0006950),Molecular Function: unfolded protein binding (GO:0051082)	IPR020575; Heat shock protein Hsp90, N-terminal	PF13589(HATPase_c_3)
evm.model.scaffold148.664	Dynein assembly factor 5, axonemal OS=Mus musculus GN=Dnaaf5 PE=2 SV=1	HEAT repeat-containing protein 2 [Larimichthys crocea]	dnaaf5; dynein, axonemal, assembly factor 5; K19759 dynein assembly factor 5, axonemal (A)	-	-	-
evm.model.scaffold148.85	Radical S-adenosyl methionine domain-containing protein 1, mitochondrial OS=Danio rerio GN=rsad1 PE=2 SV=1	PREDICTED: radical S-adenosyl methionine domain-containing protein 1, mitochondrial isoform X2 [Notothenia coriiceps]	hypothetical protein; K02495 oxygen-independent coproporphyrinogen III oxidase [EC:1.3.99.22] (A)	Molecular Function: catalytic activity (GO:0003824),Molecular Function: iron-sulfur cluster binding (GO:0051536)	IPR007197; Radical SAM	PF04055(Radical_SAM)
evm.model.scaffold149.32	tRNA modification GTPase GTPBP3, mitochondrial OS=Danio rerio GN=gtpbp3 PE=2 SV=1	PREDICTED: tRNA modification GTPase GTPBP3, mitochondrial isoform X2 [Larimichthys crocea]	gtpbp3; GTP binding protein 3 (mitochondrial); K03650 tRNA modification GTPase [EC:3.6.-.-] (A)	Molecular Function: GTP binding (GO:0005525)	IPR025867; tRNA modification GTPase MnmE C-terminal domain	PF01926(MMR_HSR1)
evm.model.scaffold1505.16	ER lumen protein-retaining receptor 3 OS=Danio rerio GN=kdelr3 PE=2 SV=1	unnamed protein product [Oncorhynchus mykiss]	kdelr3; KDEL (Lys-Asp-Glu-Leu) endoplasmic reticulum protein retention receptor 3; K10949 ER lumen protein retaining receptor (A)	Biological Process: protein retention in ER lumen (GO:0006621),Cellular Component: integral to membrane (GO:0016021),Molecular Function: ER retention sequence binding (GO:0046923)	IPR000133; ER lumen protein retaining receptor	PF00810(ER_lumen_recept)
evm.model.scaffold153.298	RNA-binding protein 33 OS=Mus musculus GN=Rbm33 PE=1 SV=2	PREDICTED: RNA-binding protein 33 isoform X3 [Oryzias latipes]	-	Molecular Function: nucleic acid binding (GO:0003676)	IPR000504; RNA recognition motif domain	-
evm.model.scaffold153.38	Armadillo repeat-containing protein 4 OS=Mus musculus GN=Armc4 PE=1 SV=1	PREDICTED: armadillo repeat-containing protein 4 [Esox lucius]	hypothetical protein; K08332 vacuolar protein 8 (A)	Molecular Function: protein binding (GO:0005515)	IPR026959; Armadillo repeat-containing protein 4	PF00514(Arm)
evm.model.scaffold156.111	Protein yippee-like 3 OS=Oryzias latipes GN=ypel3 PE=3 SV=1	PREDICTED: protein yippee-like 3 isoform X1 [Astyanax mexicanus]	Cys-Gly metallodipeptidase dug1; K15428 Cys-Gly metallodipeptidase DUG1 [EC:3.4.13.-] (A)	-	IPR004910; Yippee/Mis18	PF03226(Yippee-Mis18)
evm.model.scaffold159.164	SAP30-binding protein OS=Homo sapiens GN=SAP30BP PE=1 SV=1	PREDICTED: SAP30-binding protein isoform X2 [Esox lucius]	-	-	IPR012479; HCNGP-like	PF07818(HCNGP)
evm.model.scaffold159.248	Clusterin-associated protein 1 homolog OS=Danio rerio GN=cluap1 PE=2 SV=2	unnamed protein product [Oncorhynchus mykiss]	cluap1; clusterin associated protein 1; K19684 clusterin-associated protein 1 (A)	-	IPR019366; Clusterin-associated protein-1	PF10234(Cluap1)
evm.model.scaffold159.306	Nuclear protein localization protein 4 homolog OS=Homo sapiens GN=NPLOC4 PE=1 SV=3	PREDICTED: nuclear protein localization protein 4 homolog [Stegastes partitus]	nploc4, npl4, wu:fi11f09, zgc:55988; NPL4 homolog, ubiquitin recognition factor; K14015 nuclear protein localization protein 4 homolog (A)	Molecular Function: zinc ion binding (GO:0008270)	IPR024682; Nuclear pore localisation protein Npl4, ubiquitin-like domain	PF11543(UN_NPL4)
evm.model.scaffold159.709	S-adenosylmethionine mitochondrial carrier protein OS=Danio rerio GN=slc25a26 PE=2 SV=1	PREDICTED: S-adenosylmethionine mitochondrial carrier protein [Stegastes partitus]	slc25a26; solute carrier family 25 (S-adenosylmethionine carrier), member 26; K15111 solute carrier family 25 (mitochondrial S-adenosylmethionine transporter), member 26 (A)	-	IPR018108; Mitochondrial substrate/solute carrier	PF00153(Mito_carr)
evm.model.scaffold159.776	Ras-related protein Rab-44 OS=Homo sapiens GN=RAB44 PE=3 SV=3	Ras-related protein Rab-37 [Salmo salar]	CRACR2A; calcium release activated channel regulator 2A; K17199 Ras and EF-hand domain-containing protein (A)	Molecular Function: GTPase activity (GO:0003924),Molecular Function: GTP binding (GO:0005525),Cellular Component: intracellular (GO:0005622),Biological Process: GTP catabolic process (GO:0006184),Biological Process: intracellular protein transport (GO:0006886),Biological Process: nucleocytoplasmic transport (GO:0006913),Biological Process: signal transduction (GO:0007165),Biological Process: smal…	IPR024156; Small GTPase superfamily, ARF type	PF00071(Ras)
evm.model.scaffold16.86	Low density lipoprotein receptor adapter protein 1-B OS=Xenopus laevis GN=ldlrap1-b PE=1 SV=1	unnamed protein product [Oncorhynchus mykiss]	ldlrap1; low density lipoprotein receptor adaptor protein 1; K12474 low density lipoprotein receptor adapter protein 1 (A)	Molecular Function: protein binding (GO:0005515)	IPR006020; PTB/PI domain	PF00640(PID)
evm.model.scaffold160.168	Transcription initiation factor IIB OS=Rattus norvegicus GN=Gtf2b PE=2 SV=1	Transcription initiation factor IIB [Salmo salar]	gtf2b; general transcription factor IIB; K03124 transcription initiation factor TFIIB (A)	Biological Process: DNA-dependent transcription, initiation (GO:0006352),Biological Process: regulation of transcription, DNA-dependent (GO:0006355),Molecular Function: zinc ion binding (GO:0008270),Molecular Function: TBP-class protein binding (GO:0017025)	IPR013763; Cyclin-like	PF08271(TF_Zn_Ribbon)
evm.model.scaffold162.103.1	Tubulin epsilon chain OS=Mus musculus GN=Tube1 PE=2 SV=1	unnamed protein product [Oncorhynchus mykiss]	tube1; tubulin, epsilon 1; K10391 tubulin epsilon (A)	Cellular Component: pericentriolar material (GO:0000242),Molecular Function: GTPase activity (GO:0003924),Molecular Function: GTP binding (GO:0005525),Cellular Component: microtubule (GO:0005874),Biological Process: GTP catabolic process (GO:0006184),Biological Process: microtubule-based process (GO:0007017),Cellular Component: protein complex (GO:0043234),Biological Process: protein polymerizati…	IPR018316; Tubulin/FtsZ, 2-layer sandwich domain	PF03953(Tubulin_C)
evm.model.scaffold167.12	Syntaxin-17 OS=Homo sapiens GN=STX17 PE=1 SV=2	PREDICTED: syntaxin-17 isoform X1 [Latimeria chalumnae]	STX17; syntaxin 17; K08491 syntaxin 17 (A)	-	-	-
evm.model.scaffold167.18	Testis-expressed sequence 10 protein homolog OS=Danio rerio GN=tex10 PE=2 SV=2	PREDICTED: LOW QUALITY PROTEIN: testis-expressed sequence 10 protein [Esox lucius]	tex10; testis expressed 10; K14827 pre-rRNA-processing protein IPI1 (A)	-	IPR024679; Pre-rRNA-processing protein IPI1/Testis-expressed sequence 10 protein	PF12333(Ipi1_N)
evm.model.scaffold167.68	Aquaporin-10 OS=Homo sapiens GN=AQP10 PE=2 SV=2	PREDICTED: aquaporin-10-like [Notothenia coriiceps]	aquaporin-10-like; K09878 aquaporin-10 (A)	Molecular Function: transporter activity (GO:0005215),Biological Process: transport (GO:0006810),Cellular Component: membrane (GO:0016020)	IPR000425; Major intrinsic protein	PF00230(MIP)
evm.model.scaffold168.92	Trafficking protein particle complex subunit 8 OS=Homo sapiens GN=TRAPPC8 PE=1 SV=2	PREDICTED: trafficking protein particle complex subunit 8 [Sarcophilus harrisii]	-	-	IPR024420; TRAPP III complex, Trs85	PF12739(TRAPPC-Trs85)
evm.model.scaffold1686.89	Inactive dual specificity phosphatase 27 OS=Homo sapiens GN=DUSP27 PE=2 SV=1	PREDICTED: inactive dual specificity phosphatase 27 isoform X1 [Esox lucius]	dusp27; dual specificity phosphatase 27 (putative); K14165 atypical dual specificity phosphatase [EC:3.1.3.16 3.1.3.48] (A)	Biological Process: protein dephosphorylation (GO:0006470),Molecular Function: protein tyrosine/serine/threonine phosphatase activity (GO:0008138),Biological Process: dephosphorylation (GO:0016311),Molecular Function: phosphatase activity (GO:0016791)	IPR024950; Dual specificity phosphatase	PF00782(DSPc)
evm.model.scaffold169.6	Synaptotagmin-4 OS=Homo sapiens GN=SYT4 PE=1 SV=1	PREDICTED: synaptotagmin-4-like [Notothenia coriiceps]	syt4; synaptotagmin IV; K19904 synaptotagmin-4 (A)	Molecular Function: transporter activity (GO:0005215),Molecular Function: protein binding (GO:0005515),Biological Process: transport (GO:0006810),Cellular Component: synaptic vesicle (GO:0008021),Cellular Component: membrane (GO:0016020)	IPR018029; C2 membrane targeting protein	PF00168(C2)
evm.model.scaffold171.131	Phosphatidylserine decarboxylase proenzyme OS=Cricetulus griseus GN=PISD PE=1 SV=2	PREDICTED: phosphatidylserine decarboxylase proenzyme isoform X2 [Esox lucius]	Pisd; phosphatidylserine decarboxylase; K01613 phosphatidylserine decarboxylase [EC:4.1.1.65] (A)	Molecular Function: phosphatidylserine decarboxylase activity (GO:0004609),Biological Process: phospholipid biosynthetic process (GO:0008654)	IPR005221; Phosphatidylserine decarboxylase	PF02666(PS_Dcarbxylase)
evm.model.scaffold171.172	Ornithine decarboxylase antizyme 2 OS=Danio rerio GN=oaz2 PE=2 SV=1	PREDICTED: LOW QUALITY PROTEIN: ornithine decarboxylase antizyme 2-like [Stegastes partitus]	ornithine decarboxylase antizyme 2-like; K16548 ornithine decarboxylase antizyme 1 (A)	Molecular Function: enzyme inhibitor activity (GO:0004857),Molecular Function: ornithine decarboxylase inhibitor activity (GO:0008073)	IPR002993; Ornithine decarboxylase antizyme	PF02100(ODC_AZ)
evm.model.scaffold171.198	Probable RNA-binding protein 18 OS=Danio rerio GN=rbm18 PE=2 SV=1	PREDICTED: probable RNA-binding protein 18 isoform X2 [Esox lucius]	-	-	-	-
evm.model.scaffold171.40	TBC domain-containing protein kinase-like protein OS=Mus musculus GN=Tbck PE=2 SV=1	PREDICTED: TBC domain-containing protein kinase-like protein [Larimichthys crocea]	tbck; TBC1 domain containing kinase; K17544 TBC domain-containing protein kinase-like protein (A)	Molecular Function: protein kinase activity (GO:0004672),Molecular Function: protein tyrosine kinase activity (GO:0004713),Molecular Function: Rab GTPase activator activity (GO:0005097),Molecular Function: ATP binding (GO:0005524),Biological Process: protein phosphorylation (GO:0006468),Biological Process: regulation of Rab GTPase activity (GO:0032313)	IPR020635; Tyrosine-protein kinase, catalytic domain	PF00566(RabGAP-TBC)
evm.model.scaffold171.95	Uncharacterized protein C18orf25 homolog OS=Pongo abelii PE=2 SV=1	unnamed protein product [Oncorhynchus mykiss]	rnf111; ring finger protein 111; K10635 E3 ubiquitin-protein ligase Arkadia [EC:2.3.2.27] (A)	-	-	PF15303(RNF111_N)
evm.model.scaffold173.291	Biogenesis of lysosome-related organelles complex 1 subunit 2 OS=Xenopus tropicalis GN=bloc1s2 PE=2 SV=1	Biogenesis of lysosome-related organelles complex-1 subunit 2 [Osmerus mordax]	bloc1s2; biogenesis of lysosomal organelles complex-1, subunit 2; K16750 biogenesis of lysosome-related organelles complex 1 subunit 2 (A)	-	IPR019269; Biogenesis of lysosome-related organelles complex-1, subunit 2	PF10046(BLOC1_2)
evm.model.scaffold182.40_evm.model.scaffold182.41	F-BAR domain only protein 2 OS=Danio rerio GN=fcho2 PE=2 SV=1	PREDICTED: FCH domain only protein 2 isoform X3 [Stegastes partitus]	fcho2; FCH domain only 2; K20042 F-BAR domain only protein (A)	-	IPR018808; Muniscin C-terminal mu homology domain	PF00611(FCH)
evm.model.scaffold19.2	F-box/LRR-repeat protein 17 OS=Homo sapiens GN=FBXL17 PE=2 SV=3	PREDICTED: F-box/LRR-repeat protein 17 [Poecilia reticulata]	fbxl17; F-box and leucine-rich repeat protein 17; K10283 F-box and leucine-rich repeat protein 17 (A)	-	-	-
evm.model.scaffold19.60	Tetraspanin-3 OS=Bos taurus GN=TSPAN3 PE=2 SV=1	Tetraspanin-3 [Salmo salar]	tetraspanin-3-like; K17293 tetraspanin-3 (A)	Cellular Component: integral to membrane (GO:0016021)	IPR018499; Tetraspanin/Peripherin	PF09332(Mcm10)
evm.model.scaffold2.4	Translocation protein SEC62 OS=Gallus gallus GN=SEC62 PE=2 SV=1	PREDICTED: translocation protein SEC62 isoform X1 [Astyanax mexicanus]	sec62; SEC62 homolog, preprotein translocation factor; K12275 translocation protein SEC62 (A)	Molecular Function: protein transporter activity (GO:0008565),Biological Process: protein transport (GO:0015031),Cellular Component: integral to membrane (GO:0016021)	IPR004728; Translocation protein Sec62	PF03839(Sec62)
evm.model.scaffold20.39	Mitotic spindle assembly checkpoint protein MAD1 OS=Cricetulus griseus GN=MAD1L1 PE=2 SV=1	PREDICTED: mitotic spindle assembly checkpoint protein MAD1-like [Larimichthys crocea]	mad1l1; MAD1 mitotic arrest deficient-like 1 (yeast); K06638 mitotic spindle assembly checkpoint protein MAD1 (A)	Biological Process: mitotic spindle assembly checkpoint (GO:0007094)	IPR008672; Spindle assembly checkpoint component Mad1	PF05557(MAD)
evm.model.scaffold20.45	Thioredoxin domain-containing protein 11 OS=Homo sapiens GN=TXNDC11 PE=1 SV=2	PREDICTED: thioredoxin domain-containing protein 11 [Maylandia zebra]	-	-	-	-
evm.model.scaffold20.6	Protein disulfide-isomerase A2 OS=Mus musculus GN=Pdia2 PE=1 SV=1	PREDICTED: protein disulfide-isomerase A2-like [Clupea harengus]	protein disulfide-isomerase-like; K09580 protein disulfide-isomerase A1 [EC:5.3.4.1] (A)	-	-	PF13848(Thioredoxin_6)
evm.model.scaffold21.246	Diphthamide biosynthesis protein 1 OS=Danio rerio GN=dph1 PE=2 SV=1	PREDICTED: diphthamide biosynthesis protein 1 [Notothenia coriiceps]	dph1; diphthamide biosynthesis 1; K07561 2-(3-amino-3-carboxypropyl)histidine synthase [EC:2.5.1.108] (A)	Cellular Component: cytoplasm (GO:0005737),Biological Process: peptidyl-diphthamide biosynthetic process from peptidyl-histidine (GO:0017183)	IPR016435; Diphthamide synthesis, eukaryotic DPH1/archaeal DPH2	PF01866(Diphthamide_syn)
evm.model.scaffold21.332	CLK4-associating serine/arginine rich protein OS=Bos taurus GN=CLASRP PE=2 SV=1	PREDICTED: CLK4-associating serine/arginine rich protein-like isoform X4 [Neolamprologus brichardi]	clasrp; CLK4-associating serine/arginine rich protein; K13168 splicing factor, arginine/serine-rich 16 (A)	-	IPR019147; Suppressor of white apricot N-terminal domain	PF09750(DRY_EERY)
evm.model.scaffold21.48	Bleomycin hydrolase OS=Gallus gallus GN=BLMH PE=1 SV=1	PREDICTED: bleomycin hydrolase [Stegastes partitus]	blmh; bleomycin hydrolase; K01372 bleomycin hydrolase [EC:3.4.22.40] (A)	Molecular Function: cysteine-type endopeptidase activity (GO:0004197),Biological Process: proteolysis (GO:0006508)	IPR004134; Peptidase C1B, bleomycin hydrolase	PF03051(Peptidase_C1_2)
evm.model.scaffold21.496	Vacuolar protein sorting-associated protein 53 homolog OS=Gallus gallus GN=VPS53 PE=2 SV=1	vacuolar protein sorting-associated protein 53 homolog [Danio rerio]	-	-	IPR007234; Vps53-like, N-terminal	PF04100(Vps53_N)
evm.model.scaffold22.257	Low molecular weight neuronal intermediate filament OS=Xenopus laevis PE=1 SV=1	PREDICTED: low molecular weight neuronal intermediate filament-like [Esox lucius]	low molecular weight neuronal intermediate filament-like; K04572 neurofilament light polypeptide (A)	Molecular Function: structural molecule activity (GO:0005198),Cellular Component: intermediate filament (GO:0005882)	IPR006821; Intermediate filament head, DNA-binding domain	PF04732(Filament_head)
evm.model.scaffold23.26	BRCA1-associated ATM activator 1 OS=Danio rerio GN=brat1 PE=2 SV=1	PREDICTED: BRCA1-associated ATM activator 1-like [Neolamprologus brichardi]	-	-	-	-
evm.model.scaffold233.5	Factor VIII intron 22 protein OS=Homo sapiens GN=F8A1 PE=1 SV=2	PREDICTED: factor VIII intron 22 protein-like [Larimichthys crocea]	-	-	-	PF14938(SNAP)
evm.model.scaffold26.104	Folliculin OS=Homo sapiens GN=FLCN PE=1 SV=1	Folliculin [Larimichthys crocea]	flcn; folliculin; K09594 folliculin (A)	-	IPR021713; Folliculin	PF11704(Folliculin)
evm.model.scaffold26.26	C-type natriuretic peptide 1 OS=Oryzias latipes GN=cnp-1 PE=2 SV=1	C-type natriuretic peptide 1 precursor [Osmerus mordax]	C-type natriuretic peptide 1; K12336 natriuretic peptide C (A)	Molecular Function: hormone activity (GO:0005179),Cellular Component: extracellular region (GO:0005576)	IPR002406; Natriuretic peptide, C type	PF00212(ANP)
evm.model.scaffold26.94	Beta-2-glycoprotein 1 OS=Homo sapiens GN=APOH PE=1 SV=3	PREDICTED: sushi, von Willebrand factor type A, EGF and pentraxin domain-containing protein 1-like [Fundulus heteroclitus]	beta-2-glycoprotein 1-like; K17305 beta-2-glycoprotein 1 (A)	-	IPR015104; Beta-2-glycoprotein-1 fifth domain	PF00084(Sushi)
evm.model.scaffold3.112	Transforming acidic coiled-coil-containing protein 2 OS=Mus musculus GN=Tacc2 PE=1 SV=2	PREDICTED: uncharacterized protein LOC101481661 isoform X4 [Maylandia zebra]	uncharacterized LOC101481661; K14282 transforming acidic coiled-coil-containing protein 2 (A)	-	IPR007707; Transforming acidic coiled-coil	PF05010(TACC)
evm.model.scaffold3.44	Paired box protein Pax-8 OS=Rattus norvegicus GN=Pax8 PE=1 SV=2	transcription factor Pax8a [Oncorhynchus mykiss]	pax8; paired box 8; K09293 paired box protein 8 (A)	Molecular Function: DNA binding (GO:0003677),Biological Process: regulation of transcription, DNA-dependent (GO:0006355)	IPR022130; Paired-box protein 2 C-terminal	PF12403(Pax2_C)
evm.model.scaffold306.52	Cyclic AMP-responsive element-binding protein 3-like protein 2 OS=Danio rerio GN=creb3l2 PE=2 SV=1	cAMP-responsive element-binding protein 3-like protein 2 [Salmo salar]	creb3l2; cAMP responsive element binding protein 3-like 2; K09048 cyclic AMP-responsive element-binding protein 3 (A)	-	-	-
evm.model.scaffold31.106	Dysbindin-A OS=Danio rerio GN=dtnbp1a PE=2 SV=1	Dysbindin [Salmo salar]	-	Cellular Component: cytoplasm (GO:0005737)	IPR007531; Dysbindin	PF04440(Dysbindin)
evm.model.scaffold31.16	Zinc finger protein 574 OS=Xenopus tropicalis GN=znf574 PE=2 SV=1	PREDICTED: zinc finger protein 574 isoform X2 [Esox lucius]	zinc finger protein 420-like; K09228 KRAB domain-containing zinc finger protein (A)	Molecular Function: metal ion binding (GO:0046872)	IPR015880; Zinc finger, C2H2-like	PF13912(zf-C2H2_6)
evm.model.scaffold32.65	Hematological and neurological expressed 1-like protein OS=Mus musculus GN=Hn1l PE=1 SV=1	PREDICTED: hematological and neurological expressed 1-like protein [Esox lucius]	-	-	-	-
evm.model.scaffold32.74	Elongation factor Tu, mitochondrial OS=Mus musculus GN=Tufm PE=1 SV=1	PREDICTED: elongation factor Tu, mitochondrial-like [Oreochromis niloticus]	tufm; Tu translation elongation factor, mitochondrial; K02358 elongation factor Tu (A)	Molecular Function: translation elongation factor activity (GO:0003746),Molecular Function: GTPase activity (GO:0003924),Molecular Function: GTP binding (GO:0005525),Cellular Component: intracellular (GO:0005622),Biological Process: translational elongation (GO:0006414)	IPR004541; Translation elongation factor EFTu/EF1A, bacterial/organelle	PF03144(GTP_EFTU_D2)
evm.model.scaffold33.10	Thyroglobulin OS=Bos taurus GN=TG PE=1 SV=1	PREDICTED: thyroglobulin [Clupea harengus]	tg, cb717; thyroglobulin; K10809 thyroglobulin (A)	-	IPR011641; Tyrosine-protein kinase ephrin type A/B receptor-like	PF07699(GCC2_GCC3)
evm.model.scaffold33.16	CD2-associated protein OS=Mus musculus GN=Cd2ap PE=1 SV=3	unnamed protein product [Oncorhynchus mykiss]	CD2-associated protein-like; K13738 CD2-associated protein (A)	Molecular Function: protein binding (GO:0005515)	IPR001452; Src homology-3 domain	PF14604(SH3_9)
evm.model.scaffold33.17	Thyroid hormone receptor-associated protein 3 OS=Rattus norvegicus GN=Thrap3 PE=1 SV=1	unnamed protein product [Oncorhynchus mykiss]	thyroid hormone receptor-associated protein 3-like; K13112 thyroid hormone receptor-associated protein 3 (A)	-	-	PF15440(THRAP3_BCLAF1)
evm.model.scaffold338.72	Ubiquitin domain-containing protein UBFD1 OS=Homo sapiens GN=UBFD1 PE=1 SV=2	unnamed protein product [Oncorhynchus mykiss]	ubiquitin C-terminal hydrolase (EC:3.1.2.15); K11843 ubiquitin carboxyl-terminal hydrolase 14 [EC:3.4.19.12] (A)	Molecular Function: protein binding (GO:0005515)	IPR019955; Ubiquitin supergroup	PF00240(ubiquitin)
evm.model.scaffold34.1019	Dual specificity mitogen-activated protein kinase kinase 5 OS=Homo sapiens GN=MAP2K5 PE=1 SV=2	PREDICTED: dual specificity mitogen-activated protein kinase kinase 5 isoform X2 [Larimichthys crocea]	map2k5; mitogen-activated protein kinase kinase 5; K04463 mitogen-activated protein kinase kinase 5 [EC:2.7.12.2] (A)	Molecular Function: protein kinase activity (GO:0004672),Molecular Function: protein tyrosine kinase activity (GO:0004713),Molecular Function: protein binding (GO:0005515),Molecular Function: ATP binding (GO:0005524),Biological Process: protein phosphorylation (GO:0006468)	IPR020635; Tyrosine-protein kinase, catalytic domain	PF00564(PB1)
evm.model.scaffold34.1233	Eukaryotic translation initiation factor 3 subunit K OS=Danio rerio GN=eif3k PE=2 SV=1	PREDICTED: eukaryotic translation initiation factor 3 subunit K-like isoform X2 [Haplochromis burtoni]	eif3k; eukaryotic translation initiation factor 3, subunit K; K15028 translation initiation factor 3 subunit K (A)	Molecular Function: translation initiation factor activity (GO:0003743),Cellular Component: cytoplasm (GO:0005737),Cellular Component: eukaryotic translation initiation factor 3 complex (GO:0005852)	IPR009374; Eukaryotic translation initiation factor 3 subunit K	PF10075(PCI_Csn8)
evm.model.scaffold34.14	Cell division cycle protein 23 homolog OS=Homo sapiens GN=CDC23 PE=1 SV=3	PREDICTED: cell division cycle protein 23 homolog [Esox lucius]	cdc23; cell division cycle 23; K03355 anaphase-promoting complex subunit 8 (A)	Molecular Function: protein binding (GO:0005515),Cellular Component: anaphase-promoting complex (GO:0005680),Biological Process: regulation of mitotic metaphase/anaphase transition (GO:0030071)	IPR019734; Tetratricopeptide repeat	PF13414(TPR_11)
evm.model.scaffold34.1413	Uncharacterized protein C20orf24 OS=Homo sapiens GN=C20orf24 PE=2 SV=1	C20orf24 homolog [Osmerus mordax]	Pre-mRNA-splicing factor ISY1; K12870 pre-mRNA-splicing factor ISY1 (A)	-	IPR010742; Rab5-interacting	PF07019(Rab5ip)
evm.model.scaffold34.1454	Neugrin OS=Pongo abelii GN=NGRN PE=2 SV=2	PREDICTED: neugrin-like [Haplochromis burtoni]	tubulin polyglutamylase TTLL13-like; K16582 tubulin polyglutamylase TTLL6/13 [EC:6.-.-.-] (A)	-	IPR010487; Neugrin-related	PF06413(Neugrin)
evm.model.scaffold34.151	Glutaredoxin domain-containing cysteine-rich protein 2 OS=Mus musculus GN=Grxcr2 PE=2 SV=1	PREDICTED: glutaredoxin domain-containing cysteine-rich protein 2 [Poecilia formosa]	GRXCR1; glutaredoxin, cysteine rich 1; K17479 glutaredoxin domain-containing cysteine-rich protein 1 (A)	-	-	-
evm.model.scaffold34.1753	Transmembrane protein 82 OS=Xenopus tropicalis GN=tmem82 PE=2 SV=1	unnamed protein product [Oncorhynchus mykiss]	-	-	-	-
evm.model.scaffold34.1771	E3 ubiquitin-protein ligase TRIM33 OS=Danio rerio GN=trim33 PE=2 SV=1	PREDICTED: E3 ubiquitin-protein ligase TRIM33 isoform X5 [Esox lucius]	trim33, cb1085, id:ibd2175, mon, tif1g, wu:fc17f10, zgc:136680; tripartite motif containing 33 (EC:6.3.2.-); K08883 tripartite motif-containing protein 33 [EC:2.3.2.27] (A)	Molecular Function: protein binding (GO:0005515),Cellular Component: intracellular (GO:0005622),Molecular Function: zinc ion binding (GO:0008270)	IPR019787; Zinc finger, PHD-finger	PF00628(PHD)
evm.model.scaffold34.1858	DNA fragmentation factor subunit alpha OS=Mus musculus GN=Dffa PE=1 SV=2	unnamed protein product [Oncorhynchus mykiss]	dffa; DNA fragmentation factor, 45kDa, alpha polypeptide; K02310 DNA fragmentation factor, 45 kD, alpha subunit (A)	Cellular Component: intracellular (GO:0005622),Biological Process: apoptotic process (GO:0006915)	IPR015121; DNA fragmentation factor 45kDa, middle domain	PF02017(CIDE-N)
evm.model.scaffold34.2165	Caseinolytic peptidase B protein homolog OS=Mus musculus GN=Clpb PE=1 SV=1	PREDICTED: caseinolytic peptidase B protein homolog [Poecilia formosa]	clpb; ClpB homolog, mitochondrial AAA ATPase chaperonin; K03695 ATP-dependent Clp protease ATP-binding subunit ClpB (A)	Molecular Function: nucleotide binding (GO:0000166),Molecular Function: protein binding (GO:0005515),Molecular Function: ATP binding (GO:0005524),Molecular Function: nucleoside-triphosphatase activity (GO:0017111)	IPR020683; Ankyrin repeat-containing domain	PF00023(Ank)
evm.model.scaffold34.2197	Delta and Notch-like epidermal growth factor-related receptor OS=Homo sapiens GN=DNER PE=1 SV=1	PREDICTED: delta and Notch-like epidermal growth factor-related receptor [Stegastes partitus]	fibrillin-1; K02599 Notch (A)	Molecular Function: calcium ion binding (GO:0005509),Molecular Function: protein binding (GO:0005515)	IPR013032; EGF-like, conserved site	PF12661(hEGF)
evm.model.scaffold34.287	Transcription factor SPT20 homolog OS=Gallus gallus GN=SUPT20H PE=2 SV=1	PREDICTED: transcription factor SPT20 homolog isoform X1 [Larimichthys crocea]	hypothetical protein; K11361 transcription factor SPT20 (A)	Cellular Component: SAGA complex (GO:0000124),Molecular Function: transcription cofactor activity (GO:0003712)	IPR021950; Transcription factor Spt20	PF12090(Spt20)
evm.model.scaffold34.372	Voltage-dependent anion-selective channel protein 1 OS=Oryctolagus cuniculus GN=VDAC1 PE=2 SV=3	Voltage-dependent anion-selective channel protein 1 [Salmo salar]	vdac1; voltage-dependent anion channel 1; K05862 voltage-dependent anion channel protein 1 (A)	Cellular Component: mitochondrial outer membrane (GO:0005741),Biological Process: anion transport (GO:0006820),Molecular Function: voltage-gated anion channel activity (GO:0008308),Biological Process: regulation of anion transport (GO:0044070),Biological Process: transmembrane transport (GO:0055085)	IPR027246; Eukaryotic porin/Tom40	PF01459(Porin_3)
evm.model.scaffold34.425.1	Pannexin-3 OS=Mus musculus GN=Panx3 PE=1 SV=1	PREDICTED: pannexin-3-like isoform X1 [Pundamilia nyererei]	panx3; pannexin 3; K03443 pannexin (A)	Cellular Component: gap junction (GO:0005921)	IPR000990; Innexin	PF00876(Innexin)
evm.model.scaffold34.549	Cerebral cavernous malformations protein 2 homolog OS=Danio rerio GN=ccm2 PE=1 SV=1	PREDICTED: malcavernin-like isoform X3 [Xiphophorus maculatus]	-	-	IPR026159; Malcavernin	-
evm.model.scaffold34.606	DNA replication licensing factor mcm5-A OS=Xenopus laevis GN=mcm5-a PE=1 SV=2	DNA replication licensing factor MCM5 [Danio rerio]	mcm5, wu:fb34a06; minichromosome maintenance complex component 5 (EC:3.6.4.12); K02209 DNA replication licensing factor MCM5 [EC:3.6.4.12] (A)	Molecular Function: DNA binding (GO:0003677),Molecular Function: DNA helicase activity (GO:0003678),Molecular Function: ATP binding (GO:0005524),Cellular Component: nucleus (GO:0005634),Biological Process: DNA replication (GO:0006260),Biological Process: DNA replication initiation (GO:0006270),Cellular Component: MCM complex (GO:0042555)	IPR027925; MCM N-terminal domain	PF14551(MCM_N)
evm.model.scaffold34.63	-	PREDICTED: serine/arginine repetitive matrix protein 1-like isoform X2 [Esox lucius]	-	-	-	-
evm.model.scaffold34.728_evm.model.scaffold34.729	Leucine-rich repeat serine/threonine-protein kinase 1 OS=Mus musculus GN=Lrrk1 PE=2 SV=1	PREDICTED: leucine-rich repeat serine/threonine-protein kinase 1 [Esox lucius]	lrrk1; leucine-rich repeat kinase 1; K08843 leucine-rich repeat kinase 1 [EC:2.7.11.1] (A)	Molecular Function: protein kinase activity (GO:0004672),Molecular Function: protein tyrosine kinase activity (GO:0004713),Molecular Function: ATP binding (GO:0005524),Biological Process: protein phosphorylation (GO:0006468)	IPR020635; Tyrosine-protein kinase, catalytic domain	PF00069(Pkinase)
evm.model.scaffold34.753	CREB-regulated transcription coactivator 3 OS=Xenopus tropicalis GN=crtc3 PE=2 SV=1	PREDICTED: CREB-regulated transcription coactivator 3-like isoform X2 [Neolamprologus brichardi]	crtc3; CREB regulated transcription coactivator 3; K16334 CREB-regulated transcription coactivator 3 (A)	Cellular Component: nucleus (GO:0005634),Cellular Component: cytoplasm (GO:0005737),Biological Process: positive regulation of CREB transcription factor activity (GO:0032793)	IPR024786; Transducer of regulated CREB activity	PF12886(TORC_C)
evm.model.scaffold34.946	IST1 homolog OS=Mus musculus GN=Ist1 PE=2 SV=1	KIAA0174 homolog [Salmo salar]	ist1, fb16b04, wu:fb16b04, wu:fi89e07, zgc:55671; increased sodium tolerance 1 homolog (yeast); K19476 vacuolar protein sorting-associated protein IST1 (A)	-	IPR005061; Domain of unknown function DUF292, eukaryotic	PF03398(Ist1)
evm.model.scaffold34.960	Acyl-CoA synthetase family member 3, mitochondrial OS=Homo sapiens GN=ACSF3 PE=1 SV=3	PREDICTED: acyl-CoA synthetase family member 3, mitochondrial [Oryzias latipes]	acsf3; acyl-CoA synthetase family member 3; K18660 malonyl-CoA/methylmalonyl-CoA synthetase [EC:6.2.1.-] (A)	Molecular Function: catalytic activity (GO:0003824),Biological Process: metabolic process (GO:0008152)	IPR025110; AMP-binding enzyme C-terminal domain	PF13193(AMP-binding_C)
evm.model.scaffold36.55	Podocalyxin OS=Oryctolagus cuniculus GN=PODXL PE=1 SV=1	PREDICTED: podocalyxin [Takifugu rubripes]	podxl; podocalyxin-like; K06817 podocalyxin-like (A)	Cellular Component: cytoplasm (GO:0005737),Biological Process: peptide cross-linking (GO:0018149)	IPR013836; CD34/Podocalyxin	PF02389(Cornifin)
evm.model.scaffold37.4	Discoidin, CUB and LCCL domain-containing protein 2 OS=Rattus norvegicus GN=Dcbld2 PE=2 SV=1	Discoidin, CUB and LCCL domain-containing protein 2 [Larimichthys crocea]	MFGE8; milk fat globule-EGF factor 8 protein; K17253 lactadherin (A)	Biological Process: cell adhesion (GO:0007155)	IPR004043; LCCL	PF03815(LCCL)
evm.model.scaffold388.10	Opsin-5 OS=Homo sapiens GN=OPN5 PE=1 SV=3	unnamed protein product [Oncorhynchus mykiss]	opn5, GPR136; opsin 5; K08385 G0-opsin (A)	Molecular Function: G-protein coupled receptor activity (GO:0004930),Biological Process: G-protein coupled receptor signaling pathway (GO:0007186),Cellular Component: integral to membrane (GO:0016021)	IPR017452; GPCR, rhodopsin-like, 7TM	PF00001(7tm_1)
evm.model.scaffold388.12	CD2-associated protein OS=Mus musculus GN=Cd2ap PE=1 SV=3	PREDICTED: CD2-associated protein isoform X2 [Esox lucius]	cd2ap; CD2-associated protein; K13738 CD2-associated protein (A)	Molecular Function: protein binding (GO:0005515)	IPR001452; Src homology-3 domain	PF14604(SH3_9)
evm.model.scaffold4.30	Histone-lysine N-methyltransferase SETD2 OS=Mus musculus GN=Setd2 PE=1 SV=1	PREDICTED: histone-lysine N-methyltransferase SETD2 [Stegastes partitus]	setd2; SET domain containing 2; K11423 histone-lysine N-methyltransferase SETD2 [EC:2.1.1.43] (A)	Molecular Function: protein binding (GO:0005515),Cellular Component: nucleus (GO:0005634),Cellular Component: chromosome (GO:0005694),Biological Process: regulation of transcription, DNA-dependent (GO:0006355),Molecular Function: histone-lysine N-methyltransferase activity (GO:0018024),Biological Process: histone lysine methylation (GO:0034968)	IPR013257; SRI, Set2 Rpb1 interacting	PF00397(WW)
evm.model.scaffold40.143	Alpha-ketoglutarate-dependent dioxygenase FTO OS=Xenopus laevis GN=fto PE=2 SV=1	PREDICTED: alpha-ketoglutarate-dependent dioxygenase FTO isoform X1 [Esox lucius]	fto; fat mass and obesity associated; K19469 alpha-ketoglutarate-dependent dioxygenase FTO [EC:1.14.11.-] (A)	-	IPR024367; Alpha-ketoglutarate-dependent dioxygenase FTO, catalytic domain	PF12934(FTO_CTD)
evm.model.scaffold40.312	Prothrombin OS=Sus scrofa GN=F2 PE=2 SV=1	thrombin protein [Plecoglossus altivelis]	f2, wu:fb57c10, wu:fd42e09, wu:fd59d01, zgc:66319; coagulation factor II (thrombin) (EC:3.4.21.5); K01313 coagulation factor II (thrombin) [EC:3.4.21.5] (A)	Molecular Function: serine-type endopeptidase activity (GO:0004252),Molecular Function: calcium ion binding (GO:0005509),Cellular Component: extracellular region (GO:0005576),Biological Process: proteolysis (GO:0006508),Biological Process: blood coagulation (GO:0007596)	IPR003966; Prothrombin/thrombin	PF00594(Gla)
evm.model.scaffold40.400	Zinc finger matrin-type protein 4 OS=Homo sapiens GN=ZMAT4 PE=1 SV=1	unnamed protein product [Oncorhynchus mykiss]	-	Molecular Function: nucleic acid binding (GO:0003676),Cellular Component: nucleus (GO:0005634),Molecular Function: zinc ion binding (GO:0008270)	IPR003604; Zinc finger, U1-type	PF12874(zf-met)
evm.model.scaffold40.411	Steroidogenic acute regulatory protein, mitochondrial OS=Salvelinus fontinalis GN=star PE=2 SV=1	Steroidogenic acute regulatory protein, mitochondrial [Larimichthys crocea]	star; steroidogenic acute regulatory protein; K16931 steroidogenic acute regulatory protein, mitochondrial (A)	Biological Process: steroid biosynthetic process (GO:0006694),Molecular Function: cholesterol binding (GO:0015485),Molecular Function: cholesterol transporter activity (GO:0017127)	IPR002913; START domain	PF01852(START)
evm.model.scaffold40.431	Poly(A) RNA polymerase GLD2 OS=Danio rerio GN=papd4 PE=2 SV=1	PREDICTED: poly(A) RNA polymerase GLD2 [Ornithorhynchus anatinus]	PAPD4; PAP associated domain containing 4; K14079 poly(A) RNA polymerase GLD2 [EC:2.7.7.19] (A)	-	-	-
evm.model.scaffold40.507	F-box/WD repeat-containing protein 8 OS=Mus musculus GN=Fbxw8 PE=1 SV=2	PREDICTED: F-box/WD repeat-containing protein 8 isoform X2 [Esox lucius]	fbxw8; F-box and WD repeat domain containing 8; K10264 F-box and WD-40 domain protein 8 (A)	Molecular Function: protein binding (GO:0005515)	IPR001810; F-box domain	PF12937(F-box-like)
evm.model.scaffold40.510	UPF0454 protein C12orf49 homolog OS=Danio rerio GN=zgc:110063 PE=2 SV=1	PREDICTED: UPF0454 protein C12orf49 homolog [Larimichthys crocea]	-	-	IPR019352; Uncharacterised protein family UPF0454	PF10218(DUF2054)
evm.model.scaffold428.35	Uncharacterized protein KIAA0930 homolog OS=Xenopus laevis PE=2 SV=2	PREDICTED: uncharacterized protein KIAA0930 homolog isoform X2 [Pundamilia nyererei]	-	-	IPR019141; Protein of unknown function DUF2045	PF09741(DUF2045)
evm.model.scaffold428.422	Optineurin OS=Danio rerio GN=optn PE=2 SV=2	unnamed protein product [Oncorhynchus mykiss]	optn; optineurin; K19946 optineurin (A)	-	IPR021063; NF-kappa-B essential modulator NEMO, N-terminal	PF11577(NEMO)
evm.model.scaffold45.13	Interferon alpha/beta receptor 1a OS=Oncorhynchus mykiss GN=ifnar1a PE=2 SV=1	IL-10 receptor-1 precursor [Oncorhynchus mykiss]	uncharacterized LOC101476951; K05134 interleukin 10 receptor alpha (A)	Molecular Function: protein binding (GO:0005515)	IPR015373; Interferon alpha/beta receptor, beta chain	PF09294(Interfer-bind)
evm.model.scaffold5.78	Post-GPI attachment to proteins factor 2 OS=Danio rerio GN=pgap2 PE=2 SV=1	PREDICTED: post-GPI attachment to proteins factor 2-like isoform X3 [Esox lucius]	hypothetical protein; K15263 cell growth-regulating nucleolar protein (A)	-	IPR019402; Frag1/DRAM/Sfk1	PF10277(Frag1)
evm.model.scaffold51.34	Regulating synaptic membrane exocytosis protein 3 OS=Homo sapiens GN=RIMS3 PE=1 SV=1	PREDICTED: regulating synaptic membrane exocytosis protein 3 [Takifugu rubripes]	rims3; regulating synaptic membrane exocytosis 3; K15298 regulating synaptic membrane exocytosis protein 3 (A)	Molecular Function: protein binding (GO:0005515)	IPR018029; C2 membrane targeting protein	PF00168(C2)
evm.model.scaffold51.48	tRNA dimethylallyltransferase, mitochondrial OS=Mus musculus GN=Trit1 PE=2 SV=2	PREDICTED: tRNA dimethylallyltransferase, mitochondrial isoform X3 [Tarsius syrichta]	hypothetical protein; K00791 tRNA dimethylallyltransferase [EC:2.5.1.75] (A)	Molecular Function: ATP binding (GO:0005524),Biological Process: tRNA processing (GO:0008033)	IPR002627; tRNA isopentenyltransferase	PF01715(IPPT)
evm.model.scaffold55.201	Coxsackievirus and adenovirus receptor homolog OS=Danio rerio GN=cxadr PE=2 SV=1	PREDICTED: coxsackievirus and adenovirus receptor [Esox lucius]	cxadr; coxsackie virus and adenovirus receptor; K06788 coxsackievirus and adenovirus receptor (A)	-	IPR013106; Immunoglobulin V-set domain	PF13895(Ig_2)
evm.model.scaffold55.202	Protein BTG3 OS=Sus scrofa GN=BTG3 PE=2 SV=1	BTG3 protein [Osmerus mordax]	btg3, cb928, zgc:103463; B-cell translocation gene 3; K14443 protein Tob/BTG (A)	-	IPR002087; Anti-proliferative protein	PF07742(BTG)
evm.model.scaffold55.39	Zinc finger HIT domain-containing protein 3 OS=Bos taurus GN=ZNHIT3 PE=2 SV=1	PREDICTED: zinc finger HIT domain-containing protein 3 isoform X3 [Sus scrofa]	ZNHIT3, PIGW; zinc finger, HIT-type containing 3; K05283 phosphatidylinositol glycan, class W [EC:2.3.-.-] (A)	-	-	-
evm.model.scaffold58.122	Elongator complex protein 1 OS=Oryctolagus cuniculus GN=IKBKAP PE=2 SV=1	unnamed protein product [Tetraodon nigroviridis]	IKBKAP; inhibitor of kappa light polypeptide gene enhancer in B-cells, kinase complex-associated protein; K11373 elongator complex protein 1 (A)	-	IPR006849; IKI3	PF04762(IKI3)
evm.model.scaffold58.201	ATP synthase subunit O, mitochondrial OS=Bos taurus GN=ATP5O PE=1 SV=2	ATP synthase O subunit, mitochondrial precursor [Osmerus mordax]	atp5o; ATP synthase, H+ transporting, mitochondrial F1 complex, O subunit; K02137 F-type H+-transporting ATPase subunit O (A)	Biological Process: ATP synthesis coupled proton transport (GO:0015986),Molecular Function: proton-transporting ATP synthase activity, rotational mechanism (GO:0046933)	IPR000711; ATPase, F1 complex, OSCP/delta subunit	PF00213(OSCP)
evm.model.scaffold59.164	ELMO domain-containing protein 3 OS=Homo sapiens GN=ELMOD3 PE=1 SV=2	ELMO domain-containing protein 3, partial [Larimichthys crocea]	ADRA2L1, ADRA2RL1, ADRARL1, ALPHA2BAR, alpha-2BAR; alpha-2B adrenergic receptor-like; K04139 adrenergic receptor alpha-2B (A)	Cellular Component: cytoskeleton (GO:0005856),Biological Process: phagocytosis (GO:0006909)	IPR006816; Engulfment/cell motility, ELMO	PF04727(ELMO_CED12)
evm.model.scaffold59.203	Filamin-interacting protein FAM101A OS=Homo sapiens GN=FAM101A PE=1 SV=3	unnamed protein product [Oncorhynchus mykiss]	-	-	IPR028215; FAM101 (Refilin) family	PF15068(FAM101)
evm.model.scaffold64.214	RalBP1-associated Eps domain-containing protein 1 OS=Homo sapiens GN=REPS1 PE=1 SV=3	PREDICTED: ralBP1-associated Eps domain-containing protein 1 isoform X3 [Larimichthys crocea]	reps1, si:dkey-217m5.1, wu:fj85c06; RALBP1 associated Eps domain containing 1; K20068 RalBP1-associated Eps domain-containing protein (A)	Molecular Function: calcium ion binding (GO:0005509),Molecular Function: protein binding (GO:0005515),Biological Process: receptor-mediated endocytosis (GO:0006898)	IPR026814; RalBP1-associated Eps domain-containing protein	PF12763(EF-hand_4)
evm.model.scaffold64.217	Beta-taxilin OS=Gallus gallus GN=TXLNB PE=2 SV=1	PREDICTED: beta-taxilin [Esox lucius]	cortactin; K06106 cortactin (A)	Molecular Function: syntaxin binding (GO:0019905)	IPR026183; Taxilin family	PF09728(Taxilin)
evm.model.scaffold64.31	Protein phosphatase 1 regulatory subunit 14B OS=Rattus norvegicus GN=Ppp1r14b PE=2 SV=1	PREDICTED: protein phosphatase 1 regulatory subunit 14C [Fundulus heteroclitus]	ppp1r14c; protein phosphatase 1, regulatory (inhibitor) subunit 14C; K17556 protein phosphatase 1 regulatory subunit 14C (A)	Cellular Component: cytoplasm (GO:0005737),Biological Process: regulation of phosphorylation (GO:0042325)	IPR008025; PKC-activated phosphatase-1 inhibitor	PF05361(PP1_inhibitor)
evm.model.scaffold65.1_evm.model.scaffold65.2	Paraspeckle component 1 OS=Danio rerio GN=pspc1 PE=2 SV=1	paraspeckle component 1 [Salmo salar]	nono; non-POU domain containing, octamer-binding; K13214 non-POU domain-containing octamer-binding protein (A)	Molecular Function: nucleic acid binding (GO:0003676)	IPR012975; NOPS	PF08075(NOPS)
evm.model.scaffold65.8	DNA repair protein complementing XP-G cells homolog OS=Mus musculus GN=Ercc5 PE=1 SV=4	PREDICTED: DNA repair protein complementing XP-G cells homolog isoform X1 [Oreochromis niloticus]	ercc5; excision repair cross-complementation group 5; K10846 DNA excision repair protein ERCC-5 (A)	Molecular Function: DNA binding (GO:0003677),Molecular Function: single-stranded DNA binding (GO:0003697),Molecular Function: catalytic activity (GO:0003824),Molecular Function: nuclease activity (GO:0004518),Molecular Function: endonuclease activity (GO:0004519),Cellular Component: nucleus (GO:0005634),Biological Process: DNA repair (GO:0006281),Biological Process: nucleotide-excision repair (GO…	IPR019410; Nicotinamide N-methyltransferase-like	PF00867(XPG_I)
evm.model.scaffold67.98	Tissue-type plasminogen activator OS=Sus scrofa GN=PLAT PE=2 SV=1	Tissue-type plasminogen activator [Larimichthys crocea]	plat; plasminogen activator, tissue; K01343 tissue plasminogen activator [EC:3.4.21.68] (A)	Molecular Function: serine-type endopeptidase activity (GO:0004252),Molecular Function: protein binding (GO:0005515),Biological Process: proteolysis (GO:0006508)	IPR001314; Peptidase S1A, chymotrypsin-type	PF00008(EGF)
evm.model.scaffold68.1051	COP9 signalosome complex subunit 3 OS=Danio rerio GN=cops3 PE=2 SV=1	COP9 signalosome complex subunit 3 [Osmerus mordax]	cops3; COP9 signalosome subunit 3; K12177 COP9 signalosome complex subunit 3 (A)	Molecular Function: protein binding (GO:0005515)	IPR000717; Proteasome component (PCI) domain	PF01399(PCI)
evm.model.scaffold68.1087	BTB/POZ domain-containing protein KCTD5 OS=Homo sapiens GN=KCTD5 PE=1 SV=1	PREDICTED: BTB/POZ domain-containing protein KCTD5-like isoform X1 [Esox lucius]	KCTD17, MPST; 3-mercaptopyruvate sulfurtransferase; K01011 thiosulfate/3-mercaptopyruvate sulfurtransferase [EC:2.8.1.1 2.8.1.2] (A)	Molecular Function: protein binding (GO:0005515),Biological Process: protein homooligomerization (GO:0051260)	IPR003131; Potassium channel tetramerisation-type BTB domain	PF02214(BTB_2)
evm.model.scaffold68.1179	Testican-3 OS=Mus musculus GN=Spock3 PE=2 SV=2	PREDICTED: testican-3 isoform X1 [Larimichthys crocea]	spock3; sparc/osteonectin, cwcv and kazal-like domains proteoglycan (testican) 3; K08136 sparc/osteonectin, cwcv and kazal-like domains proteoglycan (testican) (A)	Molecular Function: calcium ion binding (GO:0005509),Cellular Component: proteinaceous extracellular matrix (GO:0005578),Biological Process: signal transduction (GO:0007165)	IPR019577; SPARC/Testican, calcium-binding domain	PF00086(Thyroglobulin_1)
evm.model.scaffold68.1536	Threonine aspartase 1 OS=Homo sapiens GN=TASP1 PE=1 SV=1	PREDICTED: threonine aspartase 1 isoform X1 [Fundulus heteroclitus]	tasp1; taspase, threonine aspartase, 1; K08657 taspase, threonine aspartase, 1 [EC:3.4.25.-] (A)	Molecular Function: hydrolase activity (GO:0016787)	IPR000246; Peptidase T2, asparaginase 2	PF01112(Asparaginase_2)
evm.model.scaffold68.1565	E3 ubiquitin-protein ligase FANCL OS=Homo sapiens GN=FANCL PE=1 SV=2	unnamed protein product [Oncorhynchus mykiss]	fancl; Fanconi anemia, complementation group L; K10606 E3 ubiquitin-protein ligase FANCL [EC:2.3.2.27] (A)	Molecular Function: protein binding (GO:0005515),Molecular Function: zinc ion binding (GO:0008270)	IPR019162; Fanconi anemia complex, subunit FancL, WD-repeat containing domain	PF11793(FANCL_C)
evm.model.scaffold68.1699	Brefeldin A-inhibited guanine nucleotide-exchange protein 3 OS=Homo sapiens GN=ARFGEF3 PE=1 SV=3	unnamed protein product [Oncorhynchus mykiss]	KIAA1244 ortholog; K17572 brefeldin A-inhibited guanine nucleotide-exchange protein 3 (A)	Molecular Function: ARF guanyl-nucleotide exchange factor activity (GO:0005086),Biological Process: regulation of ARF protein signal transduction (GO:0032012)	IPR015403; Domain of unknown function DUF1981, SEC7 associated	PF09324(DUF1981)
evm.model.scaffold68.1833	DNA replication ATP-dependent helicase/nuclease DNA2 OS=Xenopus laevis GN=dna2 PE=1 SV=1	unnamed protein product [Oncorhynchus mykiss]	dna2, si:ch211-1n9.7; DNA replication helicase/nuclease 2; K10742 DNA replication ATP-dependent helicase Dna2 [EC:3.6.4.12] (A)	Molecular Function: 5'-flap endonuclease activity (GO:0017108),Biological Process: DNA replication, Okazaki fragment processing (GO:0033567),Molecular Function: single-stranded DNA-dependent ATPase activity (GO:0043142)	IPR026851; Dna2	PF13087(AAA_12)
evm.model.scaffold68.1854	CDK2-associated and cullin domain-containing protein 1 OS=Mus musculus GN=Cacul1 PE=2 SV=1	unnamed protein product [Oncorhynchus mykiss]	hypothetical protein; K16449 regulator of G-protein signaling (A)	Biological Process: ubiquitin-dependent protein catabolic process (GO:0006511),Cellular Component: cullin-RING ubiquitin ligase complex (GO:0031461),Molecular Function: ubiquitin protein ligase binding (GO:0031625)	IPR001373; Cullin, N-terminal	PF00888(Cullin)
evm.model.scaffold68.2302	Kinesin-like protein KIF22 OS=Danio rerio GN=kif22 PE=2 SV=1	kinesin-like protein KIF22 [Danio rerio]	kif22, zgc:171724; kinesin family member 22; K10403 kinesin family member 22 (A)	Molecular Function: microtubule motor activity (GO:0003777),Molecular Function: ATP binding (GO:0005524),Cellular Component: kinesin complex (GO:0005871),Biological Process: microtubule-based movement (GO:0007018),Molecular Function: microtubule binding (GO:0008017)	IPR027640; Kinesin-like protein	PF12836(HHH_3)
evm.model.scaffold68.2340	Eukaryotic translation initiation factor 3 subunit C OS=Danio rerio GN=eif3c PE=1 SV=1	PREDICTED: eukaryotic translation initiation factor 3 subunit C-like isoform X1 [Astyanax mexicanus]	eif3c, eif3s8, fi37c04, wu:fb34a08, wu:fi37c04, zgc:66128; eukaryotic translation initiation factor 3, subunit C; K03252 translation initiation factor 3 subunit C (A)	Molecular Function: translation initiation factor activity (GO:0003743),Cellular Component: eukaryotic translation initiation factor 3 complex (GO:0005852),Biological Process: translational initiation (GO:0006413),Molecular Function: translation initiation factor binding (GO:0031369)	IPR008905; Eukaryotic translation initiation factor 3 subunit C, N-terminal domain	PF05470(eIF-3c_N)
evm.model.scaffold68.2396	2-oxoglutarate and iron-dependent oxygenase domain-containing protein 3 OS=Homo sapiens GN=OGFOD3 PE=1 SV=2	PREDICTED: 2-oxoglutarate and iron-dependent oxygenase domain-containing protein 3 [Cynoglossus semilaevis]	-	-	-	-
evm.model.scaffold68.2495	PAX3- and PAX7-binding protein 1 OS=Mus musculus GN=Paxbp1 PE=1 SV=3	PREDICTED: PAX3- and PAX7-binding protein 1 [Takifugu rubripes]	paxbp1; PAX3 and PAX7 binding protein 1; K13211 GC-rich sequence DNA-binding factor (A)	Molecular Function: DNA binding (GO:0003677),Molecular Function: sequence-specific DNA binding transcription factor activity (GO:0003700),Cellular Component: nucleus (GO:0005634),Biological Process: regulation of transcription, DNA-dependent (GO:0006355)	IPR012890; GC-rich sequence DNA-binding factor	-
evm.model.scaffold68.475	Transcriptional repressor scratch 1 OS=Mus musculus GN=Scrt1 PE=1 SV=1	PREDICTED: transcriptional repressor scratch 2 [Poecilia reticulata]	transcriptional repressor scratch 1-like; K09219 scratch (A)	Molecular Function: metal ion binding (GO:0046872)	IPR015880; Zinc finger, C2H2-like	PF13912(zf-C2H2_6)
evm.model.scaffold68.798	Helicase domino OS=Drosophila melanogaster GN=dom PE=1 SV=2	unnamed protein product [Oncorhynchus mykiss]	srcap; Snf2-related CREBBP activator protein; K11661 helicase SRCAP [EC:3.6.4.-] (A)	Molecular Function: DNA binding (GO:0003677),Molecular Function: ATP binding (GO:0005524)	IPR014012; Helicase/SANT-associated, DNA binding	PF07529(HSA)
evm.model.scaffold68.94	FERM domain-containing protein 8 OS=Xenopus laevis GN=frmd8 PE=2 SV=1	PREDICTED: FERM domain-containing protein 8 isoform X2 [Stegastes partitus]	hypothetical protein; K17705 Krev interaction trapped protein 1 (A)	Cellular Component: cytoskeleton (GO:0005856)	IPR019748; FERM central domain	PF00373(FERM_M)
evm.model.scaffold68.962	Methionine synthase OS=Homo sapiens GN=MTR PE=1 SV=2	methionine synthase isoform 1 [Camelus ferus]	mtr, cb830; 5-methyltetrahydrofolate-homocysteine methyltransferase (EC:2.1.1.13); K00548 5-methyltetrahydrofolate--homocysteine methyltransferase [EC:2.1.1.13] (A)	Cellular Component: intracellular (GO:0005622),Molecular Function: zinc ion binding (GO:0008270),Molecular Function: methionine synthase activity (GO:0008705),Molecular Function: homocysteine S-methyltransferase activity (GO:0008898),Biological Process: methionine biosynthetic process (GO:0009086),Molecular Function: cobalamin binding (GO:0031419),Biological Process: pteridine-containing compound…	IPR011822; 5-methyltetrahydrofolate--homocysteine methyltransferase	PF02310(B12-binding)
evm.model.scaffold69.154	Peptidyl-prolyl cis-trans isomerase CWC27 homolog OS=Danio rerio GN=cwc27 PE=2 SV=1	unnamed protein product [Oncorhynchus mykiss]	cwc27; CWC27 spliceosome-associated protein homolog; K12737 peptidyl-prolyl cis-trans isomerase SDCCAG10 [EC:5.2.1.8] (A)	Molecular Function: peptidyl-prolyl cis-trans isomerase activity (GO:0003755),Biological Process: protein folding (GO:0006457)	IPR002130; Cyclophilin-like peptidyl-prolyl cis-trans isomerase domain	PF00160(Pro_isomerase)
evm.model.scaffold69.261	Splicing factor, suppressor of white-apricot homolog OS=Mus musculus GN=Sfswap PE=1 SV=2	PREDICTED: splicing factor, suppressor of white-apricot homolog isoform X1 [Esox lucius]	hypothetical protein; K12825 splicing factor 3A subunit 1 (A)	Molecular Function: RNA binding (GO:0003723),Biological Process: RNA processing (GO:0006396)	IPR019147; Suppressor of white apricot N-terminal domain	PF09750(DRY_EERY)
evm.model.scaffold69.460	Thioredoxin-like protein 1 OS=Homo sapiens GN=TXNL1 PE=1 SV=3	PREDICTED: thioredoxin-like protein 1 [Astyanax mexicanus]	thioredoxin H2 protein, putative (EC:5.3.4.1); K03671 thioredoxin 1 (A)	Biological Process: glycerol ether metabolic process (GO:0006662),Molecular Function: electron carrier activity (GO:0009055),Molecular Function: protein disulfide oxidoreductase activity (GO:0015035),Biological Process: cell redox homeostasis (GO:0045454)	IPR013766; Thioredoxin domain	PF00085(Thioredoxin)
evm.model.scaffold695.6	C3 and PZP-like alpha-2-macroglobulin domain-containing protein 8 OS=Homo sapiens GN=CPAMD8 PE=1 SV=2	C3 and PZP-like alpha-2-macroglobulin domain-containing protein 8 [Larimichthys crocea]	hypothetical protein; K06530 CD109 antigen (A)	Molecular Function: endopeptidase inhibitor activity (GO:0004866),Cellular Component: extracellular space (GO:0005615)	IPR022041; Farnesoic acid O-methyl transferase	PF10569(Thiol-ester_cl)
evm.model.scaffold71.22	Tetraspanin-33 OS=Bos taurus GN=TSPAN33 PE=2 SV=1	PREDICTED: tetraspanin-33 [Esox lucius]	tetraspanin-33-like; K17346 tetraspanin-33 (A)	Cellular Component: integral to membrane (GO:0016021)	IPR018499; Tetraspanin/Peripherin	PF00335(Tetraspannin)
evm.model.scaffold725.4	Protein FAM195B OS=Danio rerio GN=fam195b PE=1 SV=1	PREDICTED: protein FAM195B [Oryzias latipes]	-	-	-	PF14799(FAM195)
evm.model.scaffold725.8	Cerebellar degeneration-related protein 2-like OS=Danio rerio GN=cdr2l PE=2 SV=2	PREDICTED: cerebellar degeneration-related protein 2-like [Esox lucius]	recql5; RecQ protein-like 5; K10902 ATP-dependent DNA helicase Q5 [EC:3.6.4.12] (A)	Molecular Function: nucleic acid binding (GO:0003676),Molecular Function: helicase activity (GO:0004386),Molecular Function: ATP binding (GO:0005524)	IPR026079; Cerebellar degeneration-related protein 2	PF00271(Helicase_C)
evm.model.scaffold73.6	Transmembrane protein 104 OS=Gallus gallus GN=TMEM104 PE=2 SV=1	PREDICTED: transmembrane protein 104 [Fundulus heteroclitus]	-	-	IPR013057; Amino acid transporter, transmembrane	PF01490(Aa_trans)
evm.model.scaffold74.32	Heme oxygenase 2 OS=Rattus norvegicus GN=Hmox2 PE=1 SV=1	PREDICTED: heme oxygenase 2 [Larimichthys crocea]	hmox2; heme oxygenase (decycling) 2; K00510 heme oxygenase (biliverdin-producing) [EC:1.14.14.18] (A)	Molecular Function: acyl-CoA dehydrogenase activity (GO:0003995),Molecular Function: heme oxygenase (decyclizing) activity (GO:0004392),Biological Process: heme oxidation (GO:0006788),Biological Process: oxidation-reduction process (GO:0055114)	IPR016053; Haem oxygenase-like	PF02770(Acyl-CoA_dh_M)
evm.model.scaffold78.9	N-alpha-acetyltransferase 40 OS=Homo sapiens GN=NAA40 PE=1 SV=1	PREDICTED: N-alpha-acetyltransferase 40 isoform X1 [Astyanax mexicanus]	-	-	-	-
evm.model.scaffold80.102	G patch domain-containing protein 3 OS=Mus musculus GN=Gpatch3 PE=2 SV=1	PREDICTED: G patch domain-containing protein 3 [Stegastes partitus]	hypothetical protein; K12169 Kip1 ubiquitination-promoting complex protein 1 [EC:2.3.2.27] (A)	Molecular Function: nucleic acid binding (GO:0003676)	IPR000467; G-patch domain	PF01585(G-patch)
evm.model.scaffold80.118	Phosphatase and actin regulator 4 OS=Homo sapiens GN=PHACTR4 PE=1 SV=1	PREDICTED: phosphatase and actin regulator 4B-like isoform X6 [Haplochromis burtoni]	phactr4; phosphatase and actin regulator 4B; K17585 phosphatase and actin regulator 4 (A)	-	-	-
evm.model.scaffold80.95	Centrosomal protein of 85 kDa OS=Homo sapiens GN=CEP85 PE=1 SV=1	PREDICTED: centrosomal protein of 85 kDa isoform X1 [Cynoglossus semilaevis]	cep85; centrosomal protein 85kDa; K16766 centrosomal protein CEP85 (A)	-	-	-
evm.model.scaffold814.41	Very-long-chain (3R)-3-hydroxyacyl-CoA dehydratase 1 OS=Mus musculus GN=Hacd1 PE=2 SV=1	PREDICTED: very-long-chain (3R)-3-hydroxyacyl-[acyl-carrier protein] dehydratase 1-like [Xiphophorus maculatus]	hacd1; 3-hydroxyacyl-CoA dehydratase 1; K10703 very-long-chain (3R)-3-hydroxyacyl-CoA dehydratase [EC:4.2.1.134] (A)	-	IPR007482; Protein-tyrosine phosphatase-like, PTPLA	PF04387(PTPLA)
evm.model.scaffold82.353	PHD and RING finger domain-containing protein 1 OS=Mus musculus GN=Phrf1 PE=2 SV=2	unnamed protein product [Oncorhynchus mykiss]	phrf1; PHD and ring finger domains 1; K17586 PHD and RING finger domain-containing protein 1 (A)	Molecular Function: protein binding (GO:0005515),Molecular Function: zinc ion binding (GO:0008270)	IPR019787; Zinc finger, PHD-finger	PF13639(zf-RING_2)
evm.model.scaffold82.81_evm.model.scaffold82.82	EF-hand calcium-binding domain-containing protein 4A OS=Danio rerio GN=cracr2b PE=2 SV=2	PREDICTED: EF-hand calcium-binding domain-containing protein 4A [Notothenia coriiceps]	cracr2b; calcium release activated channel regulator 2B; K17199 Ras and EF-hand domain-containing protein (A)	Molecular Function: GTPase activity (GO:0003924),Molecular Function: calcium ion binding (GO:0005509),Molecular Function: GTP binding (GO:0005525),Cellular Component: intracellular (GO:0005622),Biological Process: GTP catabolic process (GO:0006184),Biological Process: intracellular protein transport (GO:0006886),Biological Process: nucleocytoplasmic transport (GO:0006913),Biological Process: sign…	IPR024156; Small GTPase superfamily, ARF type	PF00071(Ras)
evm.model.scaffold84.41	ATP-dependent DNA helicase PIF1 OS=Danio rerio GN=pif1 PE=2 SV=1	unnamed protein product, partial [Tetraodon nigroviridis]	pif1; PIF1 5'-to-3' DNA helicase; K15255 ATP-dependent DNA helicase PIF1 [EC:3.6.4.12] (A)	-	-	-
evm.model.scaffold87.29	60S ribosomal export protein NMD3 OS=Danio rerio GN=nmd3 PE=2 SV=1	unnamed protein product [Oncorhynchus mykiss]	nmd3; NMD3 ribosome export adaptor; K07562 nonsense-mediated mRNA decay protein 3 (A)	-	IPR007064; NMD3	PF04981(NMD3)
evm.model.scaffold87.37	Structural maintenance of chromosomes protein 4 OS=Xenopus laevis GN=smc4 PE=1 SV=1	Structural maintenance of chromosomes protein 4 [Tupaia chinensis]	smc4; structural maintenance of chromosomes 4; K06675 structural maintenance of chromosome 4 (A)	Molecular Function: protein binding (GO:0005515),Molecular Function: ATP binding (GO:0005524),Cellular Component: chromosome (GO:0005694),Biological Process: chromosome organization (GO:0051276)	IPR010935; SMCs flexible hinge	PF06470(SMC_hinge)
evm.model.scaffold87.39	Intraflagellar transport protein 80 homolog OS=Rattus norvegicus GN=Ift80 PE=2 SV=1	PREDICTED: intraflagellar transport protein 80 homolog [Chrysemys picta bellii]	IFT80; intraflagellar transport 80 homolog (Chlamydomonas); K19678 intraflagellar transport protein 80 (A)	-	-	-
evm.model.scaffold871.10	Autophagy protein 5 OS=Bos taurus GN=ATG5 PE=2 SV=2	unnamed protein product [Oncorhynchus mykiss]	atg5; autophagy related 5; K08339 autophagy-related protein 5 (A)	Cellular Component: cytoplasm (GO:0005737),Biological Process: autophagy (GO:0006914)	IPR007239; Autophagy-related protein 5	PF04106(APG5)
evm.model.scaffold871.124	Ubiquitin carboxyl-terminal hydrolase 45 OS=Mus musculus GN=Usp45 PE=2 SV=1	PREDICTED: ubiquitin carboxyl-terminal hydrolase 45 [Esox lucius]	usp45; ubiquitin specific peptidase 45; K11844 ubiquitin carboxyl-terminal hydrolase 16/45 [EC:3.4.19.12] (A)	Molecular Function: ubiquitin thiolesterase activity (GO:0004221),Biological Process: ubiquitin-dependent protein catabolic process (GO:0006511)	IPR001394; Ubiquitin carboxyl-terminal hydrolases family 2	PF00443(UCH)
evm.model.scaffold871.133_evm.model.scaffold871.134	Protein MMS22-like OS=Danio rerio GN=mms22l PE=2 SV=1	unnamed protein product [Oncorhynchus mykiss]	-	-	-	PF14911(MMS22L_C)
evm.model.scaffold871.146	Zinc finger protein 516 OS=Mus musculus GN=Znf516 PE=1 SV=1	PREDICTED: zinc finger protein 516 isoform X2 [Maylandia zebra]	zinc finger protein 665-like; K09228 KRAB domain-containing zinc finger protein (A)	Molecular Function: metal ion binding (GO:0046872)	IPR015880; Zinc finger, C2H2-like	PF13465(zf-H2C2_2)
evm.model.scaffold871.72	R-spondin-2 OS=Xenopus laevis GN=rspo2 PE=2 SV=1	PREDICTED: R-spondin-2 [Clupea harengus]	RSPO1; R-spondin 1; K19471 R-spondin-1 (A)	-	-	-
evm.model.scaffold871.98	2-oxoisovalerate dehydrogenase subunit beta, mitochondrial OS=Mus musculus GN=Bckdhb PE=1 SV=2	PREDICTED: 2-oxoisovalerate dehydrogenase subunit beta, mitochondrial [Larimichthys crocea]	bckdhb; branched chain keto acid dehydrogenase E1, beta polypeptide; K00167 2-oxoisovalerate dehydrogenase E1 component beta subunit [EC:1.2.4.4] (A)	-	IPR005475; Transketolase-like, pyrimidine-binding domain	PF02779(Transket_pyr)
evm.model.scaffold92.141	Beta-catenin-like protein 1 OS=Bos taurus GN=CTNNBL1 PE=2 SV=3	PREDICTED: beta-catenin-like protein 1-like isoform X2 [Haplochromis burtoni]	beta-catenin-like protein 1; K12864 beta-catenin-like protein 1 (A)	-	IPR013180; Beta-catenin-like protein 1, N-terminal	PF08216(CTNNBL)
evm.model.scaffold92.157	ER degradation-enhancing alpha-mannosidase-like protein 2 OS=Homo sapiens GN=EDEM2 PE=1 SV=2	unnamed protein product [Oncorhynchus mykiss]	edem2; ER degradation enhancer, mannosidase alpha-like 2; K10085 ER degradation enhancer, mannosidase alpha-like 2 (A)	Molecular Function: mannosyl-oligosaccharide 1,2-alpha-mannosidase activity (GO:0004571),Molecular Function: calcium ion binding (GO:0005509),Cellular Component: membrane (GO:0016020)	IPR001382; Glycoside hydrolase, family 47	PF01532(Glyco_hydro_47)
evm.model.scaffold92.258_evm.model.scaffold92.259	Pre-mRNA-processing factor 6 OS=Mus musculus GN=Prpf6 PE=2 SV=1	PREDICTED: pre-mRNA-processing factor 6 [Esox lucius]	prpf6; pre-mRNA processing factor 6; K12855 pre-mRNA-processing factor 6 (A)	Biological Process: mRNA splicing, via spliceosome (GO:0000398),Molecular Function: protein binding (GO:0005515),Cellular Component: intracellular (GO:0005622),Cellular Component: nucleus (GO:0005634),Biological Process: RNA processing (GO:0006396)	IPR027108; Pre-mRNA-processing factor 6/Prp1	PF07719(TPR_2)
evm.model.scaffold92.377	Troponin C, slow skeletal and cardiac muscles OS=Gallus gallus GN=TNNC1 PE=1 SV=1	Troponin C, slow skeletal and cardiac muscles [Osmerus mordax]	tnnc1; troponin C type 1 (slow); K05865 troponin C, slow skeletal and cardiac muscles (A)	Molecular Function: calcium ion binding (GO:0005509)	IPR011992; EF-hand domain pair	PF13499(EF-hand_7)
evm.model.scaffold92.533	Collagen alpha-1(XIV) chain OS=Gallus gallus GN=COL14A1 PE=1 SV=2	PREDICTED: syntaphilin-like, partial [Notothenia coriiceps]	Col14a1; collagen, type XIV, alpha 1; K08133 collagen, type XIV, alpha (A)	Molecular Function: scavenger receptor activity (GO:0005044),Cellular Component: membrane (GO:0016020)	IPR028197; Syntaphilin/Syntabulin	PF00530(SRCR)
evm.model.scaffold93.338	NEDD8-conjugating enzyme UBE2F OS=Danio rerio GN=ube2f PE=2 SV=1	PREDICTED: NEDD8-conjugating enzyme UBE2F isoform X3 [Esox lucius]	ube2f, zgc:77005; ubiquitin-conjugating enzyme E2F (putative) (EC:6.3.2.-); K10687 ubiquitin-conjugating enzyme E2 F [EC:2.3.2.23] (A)	Molecular Function: acid-amino acid ligase activity (GO:0016881)	IPR000608; Ubiquitin-conjugating enzyme, E2	PF00179(UQ_con)
evm.model.scaffold93.452	Mediator of RNA polymerase II transcription subunit 4 OS=Danio rerio GN=med4 PE=2 SV=1	unnamed protein product [Oncorhynchus mykiss]	med4; mediator complex subunit 4; K15146 mediator of RNA polymerase II transcription subunit 4 (A)	Molecular Function: RNA polymerase II transcription cofactor activity (GO:0001104),Biological Process: regulation of transcription from RNA polymerase II promoter (GO:0006357),Cellular Component: mediator complex (GO:0016592)	IPR019258; Mediator complex, subunit Med4	PF10018(Med4)
evm.model.scaffold95.102	60S ribosomal protein L12 OS=Mus musculus GN=Rpl12 PE=1 SV=2	ribosomal protein L12 [Epinephelus coioides]	rpl12; ribosomal protein L12; K02870 large subunit ribosomal protein L12e (A)	Molecular Function: structural constituent of ribosome (GO:0003735),Cellular Component: ribosome (GO:0005840),Biological Process: translation (GO:0006412)	IPR020784; Ribosomal protein L11, N-terminal	PF00298(Ribosomal_L11)
evm.model.scaffold95.191	Ankycorbin OS=Homo sapiens GN=RAI14 PE=1 SV=2	PREDICTED: ankycorbin [Larimichthys crocea]	viral A-type inclusion protein; K12472 epidermal growth factor receptor substrate 15 (A)	Molecular Function: protein binding (GO:0005515)	IPR020683; Ankyrin repeat-containing domain	PF12796(Ank_2)
evm.model.scaffold95.328	Tafazzin OS=Pan troglodytes GN=TAZ PE=3 SV=1	Tafazzin [Osmerus mordax]	taz; tafazzin; K13511 monolysocardiolipin acyltransferase [EC:2.3.1.-] (A)	-	-	-
evm.model.scaffold95.348	Ubiquitin-conjugating enzyme E2 J2 OS=Bos taurus GN=UBE2J2 PE=2 SV=1	PREDICTED: ubiquitin-conjugating enzyme E2 J2 [Stegastes partitus]	ube2j2; ubiquitin-conjugating enzyme E2, J2; K04554 ubiquitin-conjugating enzyme E2 J2 [EC:2.3.2.23] (A)	-	-	-
evm.model.scaffold969.3	Synaptotagmin-like protein 5 OS=Rattus norvegicus GN=Sytl5 PE=2 SV=1	PREDICTED: synaptotagmin-like protein 5 [Astyanax mexicanus]	sytl5; synaptotagmin-like 5; K17598 synaptotagmin-like protein (A)	Molecular Function: protein binding (GO:0005515),Biological Process: intracellular protein transport (GO:0006886),Molecular Function: Rab GTPase binding (GO:0017137)	IPR020477; C2 domain	PF00168(C2)
evm.model.scaffold98.25	Cell division cycle 5-like protein OS=Bos taurus GN=CDC5L PE=2 SV=1	PREDICTED: cell division cycle 5-like protein [Esox lucius]	cdc5l; cell division cycle 5-like; K12860 pre-mRNA-splicing factor CDC5/CEF1 (A)	Molecular Function: chromatin binding (GO:0003682)	IPR021786; Domain of unknown function DUF3351	PF13921(Myb_DNA-bind_6)

## Sheet: PSG GO enrichment
GO_ID	GO_Term	GO_Class	Pvalue	AdjustedPv	GeneID
GO:0031461	cullin-RING ubiquitin ligase complex	CC	0.000704952	0.127661	evm.model.scaffold133.319,evm.model.scaffold34.14,evm.model.scaffold68.1854
GO:0007091	metaphase/anaphase transition of mitotic cell cycle	BP	0.00115325	0.127661	evm.model.scaffold34.14,evm.model.scaffold20.39
GO:0044784	metaphase/anaphase transition of cell cycle	BP	0.00115325	0.127661	evm.model.scaffold34.14,evm.model.scaffold20.39
GO:0005622	intracellular	CC	0.00134329	0.127661	evm.model.scaffold132.146,evm.model.scaffold133.319,evm.model.scaffold1367.127,evm.model.scaffold137.77,evm.model.scaffold159.776,evm.model.scaffold162.103.1,evm.model.scaffold21.246,evm.model.scaffold32.74,evm.model.scaffold34.1233,evm.model.scaffold34.14,evm.model.scaffold34.1858,evm.model.scaffold34.372,evm.model.scaffold4.30,evm.model.scaffold40.400,evm.model.scaffold59.164,evm.model.scaffold…
GO:0030071	regulation of mitotic metaphase/anaphase transition	BP	0.00160513	0.127661	evm.model.scaffold34.14,evm.model.scaffold20.39
GO:0042168	heme metabolic process	BP	0.00160513	0.127661	evm.model.scaffold106.180,evm.model.scaffold74.32
GO:1902099	regulation of metaphase/anaphase transition of cell cycle	BP	0.00160513	0.127661	evm.model.scaffold34.14,evm.model.scaffold20.39
GO:1901360	organic cyclic compound metabolic process	BP	0.00188581	0.127661	evm.model.scaffold106.180,evm.model.scaffold109.7.1,evm.model.scaffold1367.127,evm.model.scaffold159.776,evm.model.scaffold162.103.1,evm.model.scaffold171.40,evm.model.scaffold40.411,evm.model.scaffold51.48,evm.model.scaffold58.201,evm.model.scaffold74.32,evm.model.scaffold82.81_evm.model.scaffold82.82,evm.model.scaffold92.258_evm.model.scaffold92.259,evm.model.scaffold93.452,evm.model.scaffold11…
GO:0044424	intracellular part	CC	0.00197644	0.127661	evm.model.scaffold132.146,evm.model.scaffold133.319,evm.model.scaffold1367.127,evm.model.scaffold137.77,evm.model.scaffold162.103.1,evm.model.scaffold21.246,evm.model.scaffold34.1233,evm.model.scaffold34.14,evm.model.scaffold34.372,evm.model.scaffold4.30,evm.model.scaffold40.400,evm.model.scaffold59.164,evm.model.scaffold64.31,evm.model.scaffold68.1854,evm.model.scaffold68.2340,evm.model.scaffold…
GO:0007088	regulation of mitosis	BP	0.00271965	0.127661	evm.model.scaffold34.14,evm.model.scaffold20.39
GO:0044772	mitotic cell cycle phase transition	BP	0.00271965	0.127661	evm.model.scaffold34.14,evm.model.scaffold20.39
GO:0051783	regulation of nuclear division	BP	0.00271965	0.127661	evm.model.scaffold34.14,evm.model.scaffold20.39
GO:0044699	single-organism process	BP	0.00273974	0.127661	evm.model.scaffold106.180,evm.model.scaffold106.247,evm.model.scaffold126.373,evm.model.scaffold132.146,evm.model.scaffold137.77,evm.model.scaffold1505.16,evm.model.scaffold159.776,evm.model.scaffold162.103.1,evm.model.scaffold171.131,evm.model.scaffold171.40,evm.model.scaffold34.14,evm.model.scaffold34.1858,evm.model.scaffold34.372,evm.model.scaffold4.30,evm.model.scaffold40.411,evm.model.scaffo…
GO:0042440	pigment metabolic process	BP	0.00337976	0.127661	evm.model.scaffold106.180,evm.model.scaffold74.32
GO:0044770	cell cycle phase transition	BP	0.00337976	0.127661	evm.model.scaffold34.14,evm.model.scaffold20.39
GO:1901990	regulation of mitotic cell cycle phase transition	BP	0.00337976	0.127661	evm.model.scaffold34.14,evm.model.scaffold20.39
GO:0043170	macromolecule metabolic process	BP	0.00338688	0.127661	evm.model.scaffold108.141,evm.model.scaffold109.7.1,evm.model.scaffold127.335,evm.model.scaffold133.319,evm.model.scaffold1367.127,evm.model.scaffold137.60,evm.model.scaffold145.37,evm.model.scaffold148.659,evm.model.scaffold1686.89,evm.model.scaffold171.40,evm.model.scaffold21.246,evm.model.scaffold21.48,evm.model.scaffold32.74,evm.model.scaffold4.30,evm.model.scaffold51.48,evm.model.scaffold68.…
GO:0046483	heterocycle metabolic process	BP	0.00350424	0.127661	evm.model.scaffold106.180,evm.model.scaffold109.7.1,evm.model.scaffold1367.127,evm.model.scaffold159.776,evm.model.scaffold162.103.1,evm.model.scaffold171.40,evm.model.scaffold51.48,evm.model.scaffold58.201,evm.model.scaffold74.32,evm.model.scaffold82.81_evm.model.scaffold82.82,evm.model.scaffold92.258_evm.model.scaffold92.259,evm.model.scaffold93.452,evm.model.scaffold110.170,evm.model.scaffold1…
GO:0006725	cellular aromatic compound metabolic process	BP	0.00364849	0.127661	evm.model.scaffold106.180,evm.model.scaffold109.7.1,evm.model.scaffold1367.127,evm.model.scaffold159.776,evm.model.scaffold162.103.1,evm.model.scaffold171.40,evm.model.scaffold51.48,evm.model.scaffold58.201,evm.model.scaffold74.32,evm.model.scaffold82.81_evm.model.scaffold82.82,evm.model.scaffold92.258_evm.model.scaffold92.259,evm.model.scaffold93.452,evm.model.scaffold110.170,evm.model.scaffold1…
GO:0005852	eukaryotic translation initiation factor 3 complex	CC	0.00410677	0.127661	evm.model.scaffold34.1233,evm.model.scaffold68.2340
GO:0051302	regulation of cell division	BP	0.00410677	0.127661	evm.model.scaffold34.14,evm.model.scaffold20.39
GO:1901987	regulation of cell cycle phase transition	BP	0.00410677	0.127661	evm.model.scaffold34.14,evm.model.scaffold20.39
GO:0044425	membrane part	CC	0.00431913	0.127661	evm.model.scaffold132.146,evm.model.scaffold137.60,evm.model.scaffold1505.16,evm.model.scaffold19.60,evm.model.scaffold71.22,evm.model.scaffold2.4,evm.model.scaffold388.10
GO:0044237	cellular metabolic process	BP	0.00438482	0.127661	evm.model.scaffold106.180,evm.model.scaffold109.7.1,evm.model.scaffold127.335,evm.model.scaffold133.319,evm.model.scaffold1367.127,evm.model.scaffold137.77,evm.model.scaffold148.659,evm.model.scaffold159.776,evm.model.scaffold162.103.1,evm.model.scaffold1686.89,evm.model.scaffold171.131,evm.model.scaffold171.40,evm.model.scaffold21.246,evm.model.scaffold32.74,evm.model.scaffold4.30,evm.model.scaf…
GO:0000151	ubiquitin ligase complex	CC	0.00464113	0.127661	evm.model.scaffold133.319,evm.model.scaffold34.14,evm.model.scaffold68.1854
GO:0031224	intrinsic component of membrane	CC	0.00484643	0.127661	evm.model.scaffold137.60,evm.model.scaffold1505.16,evm.model.scaffold19.60,evm.model.scaffold71.22,evm.model.scaffold2.4,evm.model.scaffold388.10
GO:0007346	regulation of mitotic cell cycle	BP	0.00489946	0.127661	evm.model.scaffold34.14,evm.model.scaffold20.39
GO:0023052	signaling	BP	0.00493456	0.127661	evm.model.scaffold106.247,evm.model.scaffold132.146,evm.model.scaffold159.776,evm.model.scaffold82.81_evm.model.scaffold82.82,evm.model.scaffold388.10,evm.model.scaffold68.1179,evm.model.scaffold68.1699
GO:0044700	single organism signaling	BP	0.00493456	0.127661	evm.model.scaffold106.247,evm.model.scaffold132.146,evm.model.scaffold159.776,evm.model.scaffold82.81_evm.model.scaffold82.82,evm.model.scaffold388.10,evm.model.scaffold68.1179,evm.model.scaffold68.1699
GO:0016021	integral component of membrane	CC	0.00512988	0.127661	evm.model.scaffold137.60,evm.model.scaffold1505.16,evm.model.scaffold19.60,evm.model.scaffold71.22,evm.model.scaffold2.4,evm.model.scaffold388.10
GO:0044260	cellular macromolecule metabolic process	BP	0.00565598	0.127661	evm.model.scaffold109.7.1,evm.model.scaffold127.335,evm.model.scaffold133.319,evm.model.scaffold1367.127,evm.model.scaffold148.659,evm.model.scaffold1686.89,evm.model.scaffold171.40,evm.model.scaffold21.246,evm.model.scaffold32.74,evm.model.scaffold4.30,evm.model.scaffold51.48,evm.model.scaffold68.1854,evm.model.scaffold68.2340,evm.model.scaffold69.154,evm.model.scaffold92.258_evm.model.scaffold9…
GO:0031625	ubiquitin protein ligase binding	MF	0.00575661	0.127661	evm.model.scaffold133.319,evm.model.scaffold68.1854
GO:0006778	porphyrin-containing compound metabolic process	BP	0.00575661	0.127661	evm.model.scaffold106.180,evm.model.scaffold74.32
GO:0044389	small conjugating protein ligase binding	MF	0.00575661	0.127661	evm.model.scaffold133.319,evm.model.scaffold68.1854
GO:0007154	cell communication	BP	0.00645906	0.134317	evm.model.scaffold106.247,evm.model.scaffold132.146,evm.model.scaffold159.776,evm.model.scaffold82.81_evm.model.scaffold82.82,evm.model.scaffold142.13,evm.model.scaffold388.10,evm.model.scaffold68.1179,evm.model.scaffold68.1699
GO:0090304	nucleic acid metabolic process	BP	0.00656454	0.134317	evm.model.scaffold109.7.1,evm.model.scaffold1367.127,evm.model.scaffold51.48,evm.model.scaffold92.258_evm.model.scaffold92.259,evm.model.scaffold93.452,evm.model.scaffold110.170,evm.model.scaffold148.49,evm.model.scaffold34.606,evm.model.scaffold34.753,evm.model.scaffold65.8,evm.model.scaffold69.261
GO:0007165	signal transduction	BP	0.00659113	0.134317	evm.model.scaffold106.247,evm.model.scaffold132.146,evm.model.scaffold159.776,evm.model.scaffold82.81_evm.model.scaffold82.82,evm.model.scaffold388.10,evm.model.scaffold68.1179,evm.model.scaffold68.1699
GO:0010467	gene expression	BP	0.00693457	0.136475	evm.model.scaffold1367.127,evm.model.scaffold32.74,evm.model.scaffold51.48,evm.model.scaffold68.2340,evm.model.scaffold92.258_evm.model.scaffold92.259,evm.model.scaffold93.452,evm.model.scaffold95.102,evm.model.scaffold110.170,evm.model.scaffold34.753,evm.model.scaffold69.261
GO:0071704	organic substance metabolic process	BP	0.00705904	0.136475	evm.model.scaffold106.180,evm.model.scaffold108.141,evm.model.scaffold109.7.1,evm.model.scaffold127.335,evm.model.scaffold133.319,evm.model.scaffold1367.127,evm.model.scaffold137.60,evm.model.scaffold137.77,evm.model.scaffold145.37,evm.model.scaffold148.659,evm.model.scaffold159.776,evm.model.scaffold162.103.1,evm.model.scaffold1686.89,evm.model.scaffold171.131,evm.model.scaffold171.40,evm.model.…
GO:0010564	regulation of cell cycle process	BP	0.00765955	0.13984	evm.model.scaffold34.14,evm.model.scaffold20.39
GO:0008135	translation factor activity, nucleic acid binding	MF	0.00793083	0.13984	evm.model.scaffold32.74,evm.model.scaffold34.1233,evm.model.scaffold68.2340
GO:0003995	acyl-CoA dehydrogenase activity	MF	0.00870299	0.13984	evm.model.scaffold137.77,evm.model.scaffold74.32
GO:0000242	pericentriolar material	CC	0.00890226	0.13984	evm.model.scaffold162.103.1
GO:0004609	phosphatidylserine decarboxylase activity	MF	0.00890226	0.13984	evm.model.scaffold171.131
GO:0000124	SAGA complex	CC	0.00890226	0.13984	evm.model.scaffold34.287
GO:0043142	single-stranded DNA-dependent ATPase activity	MF	0.00890226	0.13984	evm.model.scaffold68.1833
GO:0008705	methionine synthase activity	MF	0.00890226	0.13984	evm.model.scaffold68.962
GO:0042084	5-methyltetrahydrofolate-dependent methyltransferase activity	MF	0.00890226	0.13984	evm.model.scaffold68.962
GO:0016070	RNA metabolic process	BP	0.0100051	0.153955	evm.model.scaffold1367.127,evm.model.scaffold51.48,evm.model.scaffold92.258_evm.model.scaffold92.259,evm.model.scaffold93.452,evm.model.scaffold110.170,evm.model.scaffold34.753,evm.model.scaffold69.261
GO:0034641	cellular nitrogen compound metabolic process	BP	0.0106489	0.160586	evm.model.scaffold106.180,evm.model.scaffold109.7.1,evm.model.scaffold1367.127,evm.model.scaffold159.776,evm.model.scaffold162.103.1,evm.model.scaffold171.40,evm.model.scaffold51.48,evm.model.scaffold58.201,evm.model.scaffold74.32,evm.model.scaffold82.81_evm.model.scaffold82.82,evm.model.scaffold92.258_evm.model.scaffold92.259,evm.model.scaffold93.452,evm.model.scaffold110.170,evm.model.scaffold1…
GO:0006355	regulation of transcription, DNA-templated	BP	0.0116997	0.166444	evm.model.scaffold93.452,evm.model.scaffold110.170,evm.model.scaffold34.753
GO:0051252	regulation of RNA metabolic process	BP	0.0116997	0.166444	evm.model.scaffold93.452,evm.model.scaffold110.170,evm.model.scaffold34.753
GO:2001141	regulation of RNA biosynthetic process	BP	0.0116997	0.166444	evm.model.scaffold93.452,evm.model.scaffold110.170,evm.model.scaffold34.753
GO:0033013	tetrapyrrole metabolic process	BP	0.0121875	0.170174	evm.model.scaffold106.180,evm.model.scaffold74.32
GO:0007067	mitotic nuclear division	BP	0.0134633	0.170593	evm.model.scaffold34.14,evm.model.scaffold20.39
GO:1990234	transferase complex	CC	0.0153424	0.170593	evm.model.scaffold133.319,evm.model.scaffold34.14,evm.model.scaffold68.1854,evm.model.scaffold34.287
GO:0051716	cellular response to stimulus	BP	0.0157264	0.170593	evm.model.scaffold106.247,evm.model.scaffold132.146,evm.model.scaffold159.776,evm.model.scaffold82.81_evm.model.scaffold82.82,evm.model.scaffold148.49,evm.model.scaffold388.10,evm.model.scaffold65.8,evm.model.scaffold68.1179,evm.model.scaffold68.1699
GO:0005623	cell	CC	0.0159434	0.170593	evm.model.scaffold132.146,evm.model.scaffold133.319,evm.model.scaffold1367.127,evm.model.scaffold137.77,evm.model.scaffold159.776,evm.model.scaffold162.103.1,evm.model.scaffold21.246,evm.model.scaffold32.74,evm.model.scaffold34.1233,evm.model.scaffold34.14,evm.model.scaffold34.1858,evm.model.scaffold34.372,evm.model.scaffold4.30,evm.model.scaffold40.400,evm.model.scaffold59.164,evm.model.scaffold…
GO:0044464	cell part	CC	0.0159434	0.170593	evm.model.scaffold132.146,evm.model.scaffold133.319,evm.model.scaffold1367.127,evm.model.scaffold137.77,evm.model.scaffold159.776,evm.model.scaffold162.103.1,evm.model.scaffold21.246,evm.model.scaffold32.74,evm.model.scaffold34.1233,evm.model.scaffold34.14,evm.model.scaffold34.1858,evm.model.scaffold34.372,evm.model.scaffold4.30,evm.model.scaffold40.400,evm.model.scaffold59.164,evm.model.scaffold…
GO:0003712	transcription cofactor activity	MF	0.0163396	0.170593	evm.model.scaffold93.452,evm.model.scaffold110.170,evm.model.scaffold34.287
GO:0000988	protein binding transcription factor activity	MF	0.0163396	0.170593	evm.model.scaffold93.452,evm.model.scaffold110.170,evm.model.scaffold34.287
GO:0000989	transcription factor binding transcription factor activity	MF	0.0163396	0.170593	evm.model.scaffold93.452,evm.model.scaffold110.170,evm.model.scaffold34.287
GO:0044765	single-organism transport	BP	0.0171829	0.170593	evm.model.scaffold34.372,evm.model.scaffold58.201,evm.model.scaffold59.164
GO:0001104	RNA polymerase II transcription cofactor activity	MF	0.0176186	0.170593	evm.model.scaffold93.452,evm.model.scaffold110.170
GO:0001076	RNA polymerase II transcription factor binding transcription factor activity	MF	0.0176186	0.170593	evm.model.scaffold93.452,evm.model.scaffold110.170
GO:0006784	heme a biosynthetic process	BP	0.0177258	0.170593	evm.model.scaffold106.180
GO:0006898	receptor-mediated endocytosis	BP	0.0177258	0.170593	evm.model.scaffold64.214
GO:0017108	5'-flap endonuclease activity	MF	0.0177258	0.170593	evm.model.scaffold68.1833
GO:0009086	methionine biosynthetic process	BP	0.0177258	0.170593	evm.model.scaffold68.962
GO:0046160	heme a metabolic process	BP	0.0177258	0.170593	evm.model.scaffold106.180
GO:0070461	SAGA-type complex	CC	0.0177258	0.170593	evm.model.scaffold34.287
GO:0016888	endodeoxyribonuclease activity, producing 5'-phosphomonoesters	MF	0.0177258	0.170593	evm.model.scaffold68.1833
GO:0048256	flap endonuclease activity	MF	0.0177258	0.170593	evm.model.scaffold68.1833
GO:0000097	sulfur amino acid biosynthetic process	BP	0.0177258	0.170593	evm.model.scaffold68.962
GO:0044238	primary metabolic process	BP	0.0186353	0.170593	evm.model.scaffold108.141,evm.model.scaffold109.7.1,evm.model.scaffold127.335,evm.model.scaffold133.319,evm.model.scaffold1367.127,evm.model.scaffold137.60,evm.model.scaffold137.77,evm.model.scaffold145.37,evm.model.scaffold148.659,evm.model.scaffold159.776,evm.model.scaffold162.103.1,evm.model.scaffold1686.89,evm.model.scaffold171.131,evm.model.scaffold171.40,evm.model.scaffold21.246,evm.model.s…
GO:0006807	nitrogen compound metabolic process	BP	0.0187476	0.170593	evm.model.scaffold106.180,evm.model.scaffold109.7.1,evm.model.scaffold1367.127,evm.model.scaffold159.776,evm.model.scaffold162.103.1,evm.model.scaffold171.40,evm.model.scaffold51.48,evm.model.scaffold58.201,evm.model.scaffold74.32,evm.model.scaffold82.81_evm.model.scaffold82.82,evm.model.scaffold92.258_evm.model.scaffold92.259,evm.model.scaffold93.452,evm.model.scaffold110.170,evm.model.scaffold1…
GO:0016592	mediator complex	CC	0.0191095	0.170593	evm.model.scaffold93.452,evm.model.scaffold110.170
GO:0006897	endocytosis	BP	0.0206515	0.170593	evm.model.scaffold59.164,evm.model.scaffold64.214
GO:0004519	endonuclease activity	MF	0.0222436	0.170593	evm.model.scaffold65.8,evm.model.scaffold68.1833
GO:0000280	nuclear division	BP	0.0222436	0.170593	evm.model.scaffold34.14,evm.model.scaffold20.39
GO:0016020	membrane	CC	0.0226236	0.170593	evm.model.scaffold106.180,evm.model.scaffold110.198,evm.model.scaffold132.146,evm.model.scaffold1323.60,evm.model.scaffold135.1,evm.model.scaffold137.60,evm.model.scaffold1505.16,evm.model.scaffold159.776,evm.model.scaffold167.68,evm.model.scaffold19.60,evm.model.scaffold34.372,evm.model.scaffold71.22,evm.model.scaffold82.81_evm.model.scaffold82.82,evm.model.scaffold92.157,evm.model.scaffold92.53…
GO:0006396	RNA processing	BP	0.0242297	0.170593	evm.model.scaffold1367.127,evm.model.scaffold51.48,evm.model.scaffold92.258_evm.model.scaffold92.259,evm.model.scaffold69.261
GO:0022857	transmembrane transporter activity	MF	0.0253589	0.170593	evm.model.scaffold34.372
GO:0016627	oxidoreductase activity, acting on the CH-CH group of donors	MF	0.0255742	0.170593	evm.model.scaffold137.77,evm.model.scaffold74.32
GO:0044248	cellular catabolic process	BP	0.0259741	0.170593	evm.model.scaffold133.319,evm.model.scaffold137.77,evm.model.scaffold159.776,evm.model.scaffold162.103.1,evm.model.scaffold171.40,evm.model.scaffold68.1854,evm.model.scaffold74.32,evm.model.scaffold82.81_evm.model.scaffold82.82,evm.model.scaffold871.10,evm.model.scaffold871.124
GO:0050896	response to stimulus	BP	0.0261216	0.170593	evm.model.scaffold106.247,evm.model.scaffold132.146,evm.model.scaffold148.659,evm.model.scaffold159.776,evm.model.scaffold82.81_evm.model.scaffold82.82,evm.model.scaffold148.49,evm.model.scaffold388.10,evm.model.scaffold40.312,evm.model.scaffold65.8,evm.model.scaffold68.1179,evm.model.scaffold68.1699
GO:0010556	regulation of macromolecule biosynthetic process	BP	0.0263749	0.170593	evm.model.scaffold93.452,evm.model.scaffold110.170,evm.model.scaffold34.753
GO:2000112	regulation of cellular macromolecule biosynthetic process	BP	0.0263749	0.170593	evm.model.scaffold93.452,evm.model.scaffold110.170,evm.model.scaffold34.753
GO:0005654	nucleoplasm	CC	0.0263749	0.170593	evm.model.scaffold93.452,evm.model.scaffold110.170,evm.model.scaffold34.287
GO:0044451	nucleoplasm part	CC	0.0263749	0.170593	evm.model.scaffold93.452,evm.model.scaffold110.170,evm.model.scaffold34.287
GO:0006621	protein retention in ER lumen	BP	0.0264713	0.170593	evm.model.scaffold1505.16
GO:0046923	ER retention sequence binding	MF	0.0264713	0.170593	evm.model.scaffold1505.16
GO:0017025	TBP-class protein binding	MF	0.0264713	0.170593	evm.model.scaffold160.168
GO:0008073	ornithine decarboxylase inhibitor activity	MF	0.0264713	0.170593	evm.model.scaffold171.172
GO:0017183	peptidyl-diphthamide biosynthetic process from peptidyl-histidine	BP	0.0264713	0.170593	evm.model.scaffold21.246
GO:0044070	regulation of anion transport	BP	0.0264713	0.170593	evm.model.scaffold34.372
GO:0015485	cholesterol binding	MF	0.0264713	0.170593	evm.model.scaffold40.411
GO:0004392	heme oxygenase (decyclizing) activity	MF	0.0264713	0.170593	evm.model.scaffold74.32
GO:0006788	heme oxidation	BP	0.0264713	0.170593	evm.model.scaffold74.32
GO:0007094	mitotic spindle assembly checkpoint	BP	0.0264713	0.170593	evm.model.scaffold20.39
GO:0008898	S-adenosylmethionine-homocysteine S-methyltransferase activity	MF	0.0264713	0.170593	evm.model.scaffold68.962
GO:0006783	heme biosynthetic process	BP	0.0264713	0.170593	evm.model.scaffold106.180
GO:0035437	maintenance of protein localization in endoplasmic reticulum	BP	0.0264713	0.170593	evm.model.scaffold1505.16
GO:0072595	maintenance of protein localization in organelle	BP	0.0264713	0.170593	evm.model.scaffold1505.16
GO:0042979	ornithine decarboxylase regulator activity	MF	0.0264713	0.170593	evm.model.scaffold171.172
GO:0017182	peptidyl-diphthamide metabolic process	BP	0.0264713	0.170593	evm.model.scaffold21.246
GO:0018202	peptidyl-histidine modification	BP	0.0264713	0.170593	evm.model.scaffold21.246
GO:0043269	regulation of ion transport	BP	0.0264713	0.170593	evm.model.scaffold34.372
GO:0031577	spindle checkpoint	BP	0.0264713	0.170593	evm.model.scaffold20.39
GO:0045839	negative regulation of mitosis	BP	0.0264713	0.170593	evm.model.scaffold20.39
GO:0045841	negative regulation of mitotic metaphase/anaphase transition	BP	0.0264713	0.170593	evm.model.scaffold20.39
GO:0051784	negative regulation of nuclear division	BP	0.0264713	0.170593	evm.model.scaffold20.39
GO:0071173	spindle assembly checkpoint	BP	0.0264713	0.170593	evm.model.scaffold20.39
GO:0071174	mitotic spindle checkpoint	BP	0.0264713	0.170593	evm.model.scaffold20.39
GO:1902100	negative regulation of metaphase/anaphase transition of cell cycle	BP	0.0264713	0.170593	evm.model.scaffold20.39
GO:0008172	S-methyltransferase activity	MF	0.0264713	0.170593	evm.model.scaffold68.962
GO:0006555	methionine metabolic process	BP	0.0264713	0.170593	evm.model.scaffold68.962
GO:0038023	signaling receptor activity	MF	0.0270663	0.171602	evm.model.scaffold388.10
GO:0008094	DNA-dependent ATPase activity	MF	0.0273107	0.171602	evm.model.scaffold109.7.1,evm.model.scaffold68.1833
GO:1903047	mitotic cell cycle process	BP	0.0273107	0.171602	evm.model.scaffold34.14,evm.model.scaffold20.39
GO:0044249	cellular biosynthetic process	BP	0.0278406	0.173486	evm.model.scaffold106.180,evm.model.scaffold171.131,evm.model.scaffold21.246,evm.model.scaffold32.74,evm.model.scaffold58.201,evm.model.scaffold68.2340,evm.model.scaffold93.452,evm.model.scaffold95.102,evm.model.scaffold110.170,evm.model.scaffold110.348,evm.model.scaffold34.606,evm.model.scaffold34.753,evm.model.scaffold68.962
GO:0004518	nuclease activity	MF	0.0283045	0.174099	evm.model.scaffold115.334,evm.model.scaffold65.8,evm.model.scaffold68.1833
GO:0004871	signal transducer activity	MF	0.0290047	0.174099	evm.model.scaffold132.146,evm.model.scaffold388.10
GO:0060089	molecular transducer activity	MF	0.0290047	0.174099	evm.model.scaffold132.146,evm.model.scaffold388.10
GO:0003743	translation initiation factor activity	MF	0.0290934	0.174099	evm.model.scaffold34.1233,evm.model.scaffold68.2340
GO:0000278	mitotic cell cycle	BP	0.0290934	0.174099	evm.model.scaffold34.14,evm.model.scaffold20.39
GO:0048285	organelle fission	BP	0.0309214	0.18234	evm.model.scaffold34.14,evm.model.scaffold20.39
GO:0006139	nucleobase-containing compound metabolic process	BP	0.0309542	0.18234	evm.model.scaffold109.7.1,evm.model.scaffold1367.127,evm.model.scaffold159.776,evm.model.scaffold162.103.1,evm.model.scaffold171.40,evm.model.scaffold51.48,evm.model.scaffold58.201,evm.model.scaffold82.81_evm.model.scaffold82.82,evm.model.scaffold92.258_evm.model.scaffold92.259,evm.model.scaffold93.452,evm.model.scaffold110.170,evm.model.scaffold148.49,evm.model.scaffold34.606,evm.model.scaffold3…
GO:0006351	transcription, DNA-templated	BP	0.0323828	0.182766	evm.model.scaffold93.452,evm.model.scaffold110.170,evm.model.scaffold34.753
GO:0022891	substrate-specific transmembrane transporter activity	MF	0.0325524	0.182766	evm.model.scaffold34.372
GO:0032774	RNA biosynthetic process	BP	0.0334478	0.182766	evm.model.scaffold93.452,evm.model.scaffold110.170,evm.model.scaffold34.753
GO:0031326	regulation of cellular biosynthetic process	BP	0.034531	0.182766	evm.model.scaffold93.452,evm.model.scaffold110.170,evm.model.scaffold34.753
GO:0009058	biosynthetic process	BP	0.0346198	0.182766	evm.model.scaffold106.180,evm.model.scaffold171.131,evm.model.scaffold21.246,evm.model.scaffold32.74,evm.model.scaffold40.411,evm.model.scaffold58.201,evm.model.scaffold68.2340,evm.model.scaffold93.452,evm.model.scaffold95.102,evm.model.scaffold110.170,evm.model.scaffold110.348,evm.model.scaffold34.606,evm.model.scaffold34.753,evm.model.scaffold68.962
GO:0003723	RNA binding	MF	0.034948	0.182766	evm.model.scaffold1367.127,evm.model.scaffold32.74,evm.model.scaffold34.1233,evm.model.scaffold68.2340,evm.model.scaffold114.155,evm.model.scaffold69.261
GO:0006635	fatty acid beta-oxidation	BP	0.0351395	0.182766	evm.model.scaffold137.77
GO:0017127	cholesterol transporter activity	MF	0.0351395	0.182766	evm.model.scaffold40.411
GO:0031419	cobalamin binding	MF	0.0351395	0.182766	evm.model.scaffold68.962
GO:0019395	fatty acid oxidation	BP	0.0351395	0.182766	evm.model.scaffold137.77
GO:0034440	lipid oxidation	BP	0.0351395	0.182766	evm.model.scaffold137.77
GO:0044450	microtubule organizing center part	CC	0.0351395	0.182766	evm.model.scaffold162.103.1
GO:0015248	sterol transporter activity	MF	0.0351395	0.182766	evm.model.scaffold40.411
GO:0006787	porphyrin-containing compound catabolic process	BP	0.0351395	0.182766	evm.model.scaffold74.32
GO:0033015	tetrapyrrole catabolic process	BP	0.0351395	0.182766	evm.model.scaffold74.32
GO:0009067	aspartate family amino acid biosynthetic process	BP	0.0351395	0.182766	evm.model.scaffold68.962
GO:1901362	organic cyclic compound biosynthetic process	BP	0.0354814	0.182766	evm.model.scaffold106.180,evm.model.scaffold40.411,evm.model.scaffold58.201,evm.model.scaffold93.452,evm.model.scaffold110.170,evm.model.scaffold34.753
GO:0009889	regulation of biosynthetic process	BP	0.0356321	0.182766	evm.model.scaffold93.452,evm.model.scaffold110.170,evm.model.scaffold34.753
GO:0010468	regulation of gene expression	BP	0.0356321	0.182766	evm.model.scaffold93.452,evm.model.scaffold110.170,evm.model.scaffold34.753
GO:0015075	ion transmembrane transporter activity	MF	0.037689	0.19201	evm.model.scaffold34.372
GO:0044763	single-organism cellular process	BP	0.0385401	0.195029	evm.model.scaffold106.180,evm.model.scaffold106.247,evm.model.scaffold132.146,evm.model.scaffold137.77,evm.model.scaffold1505.16,evm.model.scaffold159.776,evm.model.scaffold162.103.1,evm.model.scaffold171.131,evm.model.scaffold171.40,evm.model.scaffold34.14,evm.model.scaffold34.1858,evm.model.scaffold34.372,evm.model.scaffold4.30,evm.model.scaffold58.201,evm.model.scaffold69.460,evm.model.scaffol…
GO:0006457	protein folding	BP	0.040216	0.200814	evm.model.scaffold127.335,evm.model.scaffold148.659,evm.model.scaffold69.154
GO:0019899	enzyme binding	MF	0.040216	0.200814	evm.model.scaffold133.319,evm.model.scaffold68.1854,evm.model.scaffold969.3
GO:1901576	organic substance biosynthetic process	BP	0.0405526	0.201162	evm.model.scaffold106.180,evm.model.scaffold171.131,evm.model.scaffold32.74,evm.model.scaffold40.411,evm.model.scaffold58.201,evm.model.scaffold68.2340,evm.model.scaffold93.452,evm.model.scaffold95.102,evm.model.scaffold110.170,evm.model.scaffold110.348,evm.model.scaffold34.606,evm.model.scaffold34.753,evm.model.scaffold68.962
GO:0005694	chromosome	CC	0.0414065	0.203438	evm.model.scaffold4.30,evm.model.scaffold87.37,evm.model.scaffold124.8
GO:0044428	nuclear part	CC	0.0415511	0.203438	evm.model.scaffold34.14,evm.model.scaffold93.452,evm.model.scaffold110.170,evm.model.scaffold34.287
GO:0004872	receptor activity	MF	0.0423586	0.204519	evm.model.scaffold92.533,evm.model.scaffold388.10
GO:0003997	acyl-CoA oxidase activity	MF	0.0437311	0.204519	evm.model.scaffold137.77
GO:0008013	beta-catenin binding	MF	0.0437311	0.204519	evm.model.scaffold110.170
GO:0051187	cofactor catabolic process	BP	0.0437311	0.204519	evm.model.scaffold74.32
GO:0007093	mitotic cell cycle checkpoint	BP	0.0437311	0.204519	evm.model.scaffold20.39
GO:1901991	negative regulation of mitotic cell cycle phase transition	BP	0.0437311	0.204519	evm.model.scaffold20.39
GO:0009066	aspartate family amino acid metabolic process	BP	0.0437311	0.204519	evm.model.scaffold68.962
GO:0007166	cell surface receptor signaling pathway	BP	0.0439417	0.204519	evm.model.scaffold132.146,evm.model.scaffold388.10
GO:0004888	transmembrane signaling receptor activity	MF	0.0443519	0.205161	evm.model.scaffold388.10
GO:0051301	cell division	BP	0.0470648	0.216383	evm.model.scaffold34.14,evm.model.scaffold20.39
GO:0008152	metabolic process	BP	0.0474352	0.216765	evm.model.scaffold106.180,evm.model.scaffold108.141,evm.model.scaffold109.7.1,evm.model.scaffold126.373,evm.model.scaffold127.335,evm.model.scaffold133.319,evm.model.scaffold1367.127,evm.model.scaffold137.60,evm.model.scaffold137.77,evm.model.scaffold145.37,evm.model.scaffold148.659,evm.model.scaffold159.776,evm.model.scaffold162.103.1,evm.model.scaffold1686.89,evm.model.scaffold171.131,evm.model…
GO:0051276	chromosome organization	BP	0.0489175	0.217646	evm.model.scaffold4.30,evm.model.scaffold87.37,evm.model.scaffold124.8

## Sheet: PSG KEGG pathway enrichment
MapID	MapTitle	Pvalue	AdjustedPv	GeneIDs
map04113	Meiosis - yeast	0.00125766	0.196195	evm.model.scaffold109.7.1 evm.model.scaffold34.14 evm.model.scaffold1.211 evm.model.scaffold124.8 evm.model.scaffold34.606
map00908	Zeatin biosynthesis	0.00916524	0.385069	evm.model.scaffold51.48
map00860	Porphyrin and chlorophyll metabolism	0.00959127	0.385069	evm.model.scaffold106.180 evm.model.scaffold148.85 evm.model.scaffold74.32
map03040	Spliceosome	0.00987357	0.385069	evm.model.scaffold34.1413 evm.model.scaffold92.141 evm.model.scaffold92.258_evm.model.scaffold92.259 evm.model.scaffold98.25 evm.model.scaffold1.17 evm.model.scaffold69.261
map04120	Ubiquitin mediated proteolysis	0.0204805	0.551126	evm.model.scaffold133.319 evm.model.scaffold34.14 evm.model.scaffold40.507 evm.model.scaffold93.338 evm.model.scaffold95.348 evm.model.scaffold68.1565
map04111	Cell cycle - yeast	0.0211971	0.551126	evm.model.scaffold34.14 evm.model.scaffold87.37 evm.model.scaffold124.8 evm.model.scaffold34.606
map00592	alpha-Linolenic acid metabolism	0.0325503	0.640743	evm.model.scaffold1323.32.1 evm.model.scaffold137.77
map04918	Thyroid hormone synthesis	0.0337618	0.640743	evm.model.scaffold147.16 evm.model.scaffold3.44 evm.model.scaffold306.52 evm.model.scaffold33.10
map03460	Fanconi anemia pathway	0.0369659	0.640743	evm.model.scaffold1.79 evm.model.scaffold115.334 evm.model.scaffold68.1565
map01040	Biosynthesis of unsaturated fatty acids	0.0450054	0.645639	evm.model.scaffold137.77 evm.model.scaffold814.41
map04141	Protein processing in endoplasmic reticulum	0.0455258	0.645639	evm.model.scaffold147.16 evm.model.scaffold92.157 evm.model.scaffold95.348 evm.model.scaffold159.306 evm.model.scaffold2.4 evm.model.scaffold20.6
